# Supplementary material for: A systematic review of locust phase polyphenism: from proximate mechanisms to ecology and management
Source: PeerJ. 2026 Jul 7;14:e21374. doi: 10.7717/peerj.21374 (PMC13353236; doi:10.7717/peerj.21374)
Supplement: Supplemental Information 3 [file peerj-14-21374-s003.xlsx]

## Sheet: Sheet1
Document Type	Authors	Publication Year	Title	Journal	First Author	Country/Affliations	Species Studied	Study Design
Research article	Alessi, Ahmad M.	2014	Dopaminergic modulation of phase reversal in desert locusts	Frontiers in Behavioral Neuroscience	Alessi, Ahmad M.	Saudi Arabia	Schistocerca gregaria	Laboratory experiment
	O'Connor, Vincent					UK
	Aonuma, Hitoshi					Japan
	Newland, Philip L.					UK
Research article	Akimenko, Vitalii	2018	Two‐compartment age‐structured model of solitarious and gregarious locust population dynamics	Mathematical Methods in the Applied Sciences	Akimenko, Vitalii.V	Ukraine	Schistocerca gregaria	Mathematical modeling
	Piou, Cyril					France; Morocco
Research article	Albrecht, F. O.	1957	Phase and Moulting Polymorphism in Locusts	Evolution	Albrecht, F. O.	France	Nomadacris septemfasciata; Schistocerca gregaria; Locusta migratoria	Field and laboratory
	Blackith, R. E.					UK
Research article	Albrecht, F. O.	1959	Maternal Control of Ovariole Number in the Progeny of the Migratory Locust	Nature	Albrecht, F. O.	France	Locusta migratoria migratorioides	Laboratory experiment
	Verdier, M.					France
	Blackith, R. E.					UK
Research article	Amwayi, Peris W.	2012	Mass spectral determination of phenylacetonitrile (PAN) levels in body tissues of adult desert locust, Schistocerca gregaria	Journal of Insect Physiology	Amwayi, Peris W.	Kenya; South Africa	Schistocerca gregaria	Laboratory experiment
	Masiga, Daniel K.					Kenya
	Govender, Prem					South Africa
	Teal, Peter E.A.					USA
	Torto, Baldwyn					Kenya
Research article	Anstey, Michael L.	2009	Serotonin Mediates Behavioral Gregarization Underlying Swarm Formation in Desert Locusts	Science	Anstey, Michael L.	UK	Schistocerca gregaria	Laboratory experiment
	Rogers, Stephen M.					UK
	Ott, Swidbert R.					UK
	Burrows, Malcolm					UK
	Simpson, Stephen J.					UK; Australia
Research article	Applebaum, Shalom W.	1997	Juvenile Hormone and Locust Phase	Archives of Insect Biochemistry and Physiology	Applebaum, Shalom W.	Israel	Schistocerca gregaria; Locusta migratoria migratorioides	laboratory experiment
	Avisar, Erez					Israel
	Heifetz, Yael					Israel
Research article	Amerasinghe, F.P.	1978	Pheromonal effects on sexual maturation, yellowing, and the vibration reaction in immature male desert locusts (Schistocerca gregaria)	Journal of Insect Physiology	Amerasinghe, F.P.	UK	Schistocerca gregaria	laboratory experiment
Research article	Amerasinghe, F.P.	1978	Effects of J.H.I and J.H.III on yellowing, sexual activity and pheromone production in allatectomized male Schistocerca gregaria	Journal of Insect Physiology	Amerasinghe, F.P.	UK	Schistocerca gregaria	Laboratory experiment
Research article	Anton, Sylvia	2002	Developmental Changes in the Structure and Function of the Central Olfactory System in Gregarious and Solitary Desert Locusts	Microscopy Research and Technique	Anton, Sylvia	Sweden	Schistocerca gregaria	Laboratory experiment
	Ignell, Rickard					Sweden
	Hansson, Bill S.					Sweden
Research article	Anton, Sylvia	1996	Antennal Lobe Interneurons in the Desert Locust Schistocerca gregaria (Forskal): Processing of Aggregation Pheromones in Adult Males and Females	The Journal of Comparative Neurology	Anton, Sylvia	Sweden	Schistocerca gregaria	Laboratory experiment
	Hansson, Bill S.					Sweden
Research article	Ayali, Amir	1992	Density-dependent Phase Polymorphism Affects Response to Adipokinetic Hormone in Locusta	Comparative Biochemistry and Physiology Part A	Ayali, Amir	Israel	Locusta migratoria migratorioides	Laboratory experiment
	Pener, Meir Paul					Israel
Research article	Ayali, Amir	1995	The Relations of Adipokinetic Response and Body Lipid Content in Locusts (Locusta migratoria migratorioides) with Special Reference to Phase Polymorphism	Journal of Insect Physiology	Ayali, Amir	Israel	Locusta migratoria migratorioides	Laboratory experiment
	Pener, Meir Paul					Israel
Research article	Ayali, Amir	1996	Comparative Study of Neuropeptides From the Corpora Cardiaca of Solitary and Gregarious Locusta	Archives of Insect Biochemistry and Physiology	Ayali, Amir	Israel	Locusta migratoria migratorioides	Laboratory experiment
	Pener, Meir Paul					Israel
	Girardie, J.					France
Research article	Ayali, Amir	1996	Flight fuel related differences between solitary and gregarious locusts (Locusta migratoria migratorioides)	Physiological Entomology	Ayali, Amir	Israel	Locusta migratoria migratorioides	Laboratory experiment
	Golenser, E.					Israel
	Pener, Meir Paul					Israel
Research article	Ayali, Amir	1996	Adipokinetic hormone content of the corpora cardiaca in gregarious and solitary migratory locusts	Physiological Entomology	Ayali, Amir	Israel	Locusta migratoria migratorioides	Laboratory experiment
	Pener, Meir Paul					Israel
	Sowa, S. M.					USA
	Keeley, L. L.					USA
Research article	Ayali, Amir	2004	Neurophysiological studies of flight-related density-dependent phase characteristics in locusts	Acta Biologica Hungarica	Ayali, Amir	Israel	Schistocerca gregaria	Laboratory experiment
	Fuchs, E.					Israel
	Kutsch, W.					Germany
Research article	Ba-Angood, S. A. S.	1976	Preliminary observations on the effect of crowdness by grasshoppers on phase development of the Desert Locust Schistocerca gregaria (Forsk.)	Zeitschrift für Angewandte Entomologie	Ba-Angood, S. A. S.	Sudan	Schistocerca gregaria	Laboratory experiment
Research article	Babah, Mohamed Abdallahi	2004	Linking Locust Gregarization to Local Resource Distribution Patterns Across a Large Spatial Scale	Environmental Entomology	Babah, Mohamed Abdallahi	Mauritania	Schistocerca gregaria	Field study
	Sword, Gregory A.					Mauritania; USA
Research article	Badisco, Liesbeth	2011	Transcriptome Analysis of the Desert Locust Central Nervous System: Production and Annotation of a Schistocerca gregaria EST Database	PLOS One	Badisco, Liesbeth	Belgium	Schistocerca gregaria	Laboratory experiment
	Huybrechts, Jurgen					Belgium
	Simonet, Gert					Belgium
	Verlinden, Heleen					Belgium
	Marchal, Elisabeth					Belgium
	Huybrechts, Roger					Belgium
	Schoofs, Liliane					Belgium
	De Loof, Arnold					Belgium
	Vanden Broeck, Jozef					Belgium
Research article	Badisco, Liesbeth	2011	Microarray-Based Transcriptomic Analysis of Differences between Long-Term Gregarious and Solitarious Desert Locusts	PLOS One	Badisco, Liesbeth	Belgium	Schistocerca gregaria	Laboratory experiment
	Ott, Swidbert R.					UK
	Rogers, Stephen M.					UK
	Matheson, Thomas					UK
	Knapen, Dries					Belgium
	Vergauwen, Lucia					Belgium
	Verlinden, Heleen					Belgium
	Marchal, Elisabeth					Belgium
	Sheehy, Matt R. J.					UK
	Burrows, Malcolm					UK
	Vanden Broeck, Jozef					Belgium
Research article	Badisco, Liesbeth	2008	Purification and characterization of an insulin-related peptide in the desert locust, Schistocerca gregaria: immunolocalization, cDNA cloning, transcript profiling and interaction with neuroparsin	Journal of Molecular Endocrinology	Badisco, Liesbeth	Belgium	Schistocerca gregaria	Laboratory experiment
	Claeys, Ilse					Belgium
	Van Hiel, Matthias					Belgium
	Clynen, Elke					Belgium
	Huybrechts, Jurgen					Belgium
	Vandersmissen, Tim					Belgium
	Van Soest, Sofie					Belgium
	Vanden Bosch, Luc					Belgium
	Simonet, Gert					Belgium
	Vanden Broeck, Jozef					Belgium
Research article	Baggerman, Geert	2001	Mass Spectrometric Evidence for the Deficiency in the Dark-Color-Inducing Hormone, [His7]-Corazonin in an Albino Strain of Locusta migratoria as Well as for Its Presence in Solitary Schistocerca gregaria	Archives of Insect Biochemistry and Physiology	Baggerman, Geert	Belgium	Locusta migratoria; Schistocerca gregaria	Laboratory experiment
	Clynen, Elke					Belgium
	Mazibur, Rahman					Belgium
	Veelaert, Dirk					Belgium
	Breuer, Michael					Belgium
	De Loof, Arnold					Belgium
	Tanaka, Seiji					Japan
	Schoofs, Liliane					Belgium
Research article	Bakkali, Mohammed	2018	RNA-Seq reveals large quantitative differences between the transcriptomes of outbreak and non-outbreak locusts	Scientific Reports	Bakkali, Mohammed	Spain	Schistocerca gregaria	Laboratory experiment
	Martín-Blázquez, Rubén					Spain
Research article	Bakkali, Noureddine	2024	Comparative transcriptomics suggests a highly species-specific nature of the phenotypic plasticity associated with the outbreaks of the two main pest locusts	BMC Genomics	Bakkali, Noureddine	Spain	Schistocerca gregaria; Locusta migratoria	Laboratory experiment
	Saadi, Somia					Spain
	Badih, Abdelmounim					Spain
	Bakkali, Mohammed					Spain
Research article	Bam, Adrian	2024	An analysis of the phase status of the red locust, Nomadacris septemfasciata (Serville) in KwaZulu-Natal, South Africa	African Entomology	Bam, Adrian	South Africa	Nomadacris septemfasciata	Field study
	Conlong, Desmond					South Africa
	Addison, Pia					South Africa
Research article	Bashir, Magzoub Omer	2000	Changing Oviposition Preferences of the Desert Locust, Schistocerca gregaria, Suggest a Strong Species Predisposition for Gregarization	Journal of Chemical Ecology	Bashir, Magzoub Omer	Sudan; Kenya	Schistocerca gregaria	Field study and laboratory
	Hassanali, Ahmed					Kenya
	Rai, M. M.					Kenya
	Saini, R. K.					Kenya
Research article	Bashir, Magzoub Omer	2010	Novel cross-stage solitarising effect of gregarious-phase adult desert locust (Schistocerca gregaria (Forskål)) pheromone on hoppers	Journal of Insect Physiology	Bashir, Magzoub Omer	Sudan	Schistocerca gregaria	Field study
	Hassanali, Ahmed					Kenya
Research article	Bazazi, Sepideh	2011	Nutritional state and collective motion: from individuals to mass migration	Proceedings of the Royal Society B	Bazazi, Sepideh	UK	Schistocerca gregaria	laboratory experiment
	Romanczuk, Pawel					Germany
	Thomas, Sian					UK
	Schimansky-Geier, Lutz					Germany
	Hale, Joseph J.					UK
	Miller, Gabriel A.					UK
	Sword, Gregory A.					Australia
	Simpson, Stephen J.					Australia
	Couzin, Iain D.					USA
Research article	Ben Hamouda, Amel	2009	The role of egg pod foam and rearing conditions on the phase state of the Asian migratory locust Locusta migratoria migratoria (Orthoptera, Acrididae)	Journal of Insect Physiology	Ben Hamouda, Amel	Tunisia	Locusta migratoria migratoria	laboratory experiment
	Ammar, Mohamed					Tunisia
	Ben Hamouda, Mohamed Habib					Tunisia
	Bouain, Abderrahmen					Tunisia
Research article	Ben Hamouda, Amel	2016	Effects of egg temperature and moisture on phase characteristics of the hatchlings in Locusta migratoria	Journal of Arid Environments	Ben Hamouda, Amel	Japan	Locusta migratoria	laboratory experiment
	Tanaka, Seiji					Japan
Research article	Ben Hamouda, Amel	2016	Are Juvenile Hormone and [His7]-Corazonin Related to Maternal Regulation of Progeny Phase Characteristics in the Migratory Locust, Locusta migratoria?	African Entomology	Ben Hamouda, Amel	Japan	Locusta migratoria	Laboratory experiments
	Tanaka, Seiji					Japan
Research article	Blackburn, Laura M.	2010	Motor neurone responses during a postural reflex in solitarious and gregarious desert locusts	Journal of Insect Physiology	Blackburn, Laura M.	UK	Schistocerca gregaria	laboratory experiment
	Ott, Swidbert R.					UK
	Matheson, Tom					UK
	Burrows, Malcolm					UK
	Rogers, Stephen M.					UK
Research article	Blackith, R.E.	1957	Polymorphism in Some Australian Locusts and Grasshoppers	Biometrics	Blackith, R.E.	UK	Chortoicetes terminifera; Austroicetes nullarborensis Key; Austroicetes cruciata Saussure; Austroicetes arida Key; Austroicetes vulgaris vulgaris Sjöstedt; Austroicetes vulgaris corallipes Sjöstedt; Austroicetes tricolor Sjöstedt; Austroicetes pusilla Walker; Austroicetes tenuicornis Key; Austroicetes frater Brancsik	laboratory experiment
Research article	Boerjan, Bart	2011	Locust phase polyphenism: Does epigenetic precede endocrine regulation?	General and Comparative Endocrinology	Boerjan, Bart	Belgium	Schistocerca gregaria	laboratory experiment
	Sas, Filip					Belgium
	Ernst, Ulrich R.					Belgium
	Tobback, Julie					Belgium
	Lemière, Filip					Belgium
	Vandegehuchte, Michiel B.					Belgium
	Janssen, Colin R.					Belgium
	Badisco, Liesbeth					Belgium
	Marchal, Elisabeth					Belgium
	Verlinden, Heleen					Belgium
	Schoofs, Liliane					Belgium
	De Loof, Arnold					Belgium
Research article	Bouaïchi, Abdelghani	2003	Density-dependent accumulation of phase characteristics in a natural population of the desert locust Schistocerca gregaria	Physiological Entomology	Bouaïchi, Abdelghani	Morocco	Schistocerca gregaria	Field study
	Simpson, Stephen J.					UK
Research article	Bouaïchi, Abdelghani	1995	An analysis of the behavioural effects of crowding and re-isolation on solitary-reared adult desert locusts (Schistocerca gregaria) and their offspring	Physiological Entomology	Bouaïchi, Abdelghani	UK	Schistocerca gregaria	laboratory experiment
	Roessingh, Peter					UK
	Simpson, Stephen J.					UK
Research article	Bouaïchi, Abdelghani	1996	The influence of environmental microstructure on the behavioural phase state and distribution of the desert locust Schistocerca gregaria	Physiological Entomology	Bouaïchi, Abdelghani	UK	Schistocerca gregaria	laboratory experiment
	Simpson, Stephen J.					UK
	Roessingh, Peter					Netherlands
Research article	Breugelmans, Bert	2008	Quantitative RT-PCR analysis of pacifastin-related precursor transcripts during the reproductive cycle of solitarious and gregarious desert locusts	Insect Molecular Biology	Breugelmans, Bert	Belgium	Schistocerca gregaria	laboratory experiment
	Simonet, Gert					Belgium
	van Hoef, V.					Belgium
	Claeys, Ilse					Belgium
	Van Soest, Sofie					Belgium
	Vanden Broeck, Jozef					Belgium
Research article	Buhl, Camille	2006	From Disorder to Order in Marching Locusts	Science	Buhl, Jerome	UK; Australia	Schistocerca gregaria	Laboratory experiment
	Sumpter, David J.T.					UK
	Couzin, Iain D.					UK; USA
	Hale, Joseph J.					UK
	Despland, Emma					UK
	Miller, Elizabeth R.					UK
	Simpson, Stephen J.					UK; Australia
Research article	Buhl, Camille	2011	Group structure in locust migratory bands	Behavioral Ecology and Sociobiology	Buhl, Jerome	Australia	Chortoicetes terminifera	Field study
	Sword, Gregory A.					Australia
	Clissold, Fiona J.					Australia
	Simpson, Stephen J.					Australia
Research article	Cease, Arianne J.	2010	Are color or high rearing density related to migratory polyphenism in the band-winged grasshopper, Oedaleus asiaticus?	Journal of Insect Physiology	Cease, Arianne J.	USA	Oedaleus asiaticus	Field survey and laboratory experiments
	Hao, Shuguang					China
	Kang, Le					China
	Elser, James J.					USA
	Harrison, Jon F.					USA
Research article	Cease, Arianne J.	2017	Nutritional imbalance suppresses migratory phenotypes of the Mongolian locust (Oedaleus asiaticus)	Royal Society Open Science	Cease, Arianne J.	USA; China	Oedaleus asiaticus	Laboratory experiment & field study
	Harrison, Jon					USA
	Hao, Shuguang					China
	Niren, Danielle C.					USA
	Zhang, Guangming					China
	Kang, Le					China
	Elser, James J.					USA
Research article	Cease, Arianne J.	2023	Field bands of marching locust juveniles show carbohydrate, not protein, limitation	Current Research in Insect Science	Cease, Arianne J.	USA	Schistocerca cancellata	Field study and laboratory experiment
	Trumper, Eduardo V.					Argentina
	Medina, Héctor					Argentina
	Copa Bazán, Fernando					Bolivia
	Frana, Jorge					Argentina
	Harrison, Jon					USA
	Joaquin, Nelson					Bolivia
	Learned, Jennifer					USA
	Roca, Mónica					Argentina
	Rojas, Julio E.					Paraguay
	Talal, Stav					USA
	Overson, Rick P.					USA
Research article	Chang, Hetan	2023	A chemical defense deters cannibalism in migratory locusts	Science	Chang, Hetan	Germany; China	Locusta migratoria	Laboratory experiment
	Cassau, Sina					Germany
	Krieger, Jürgen					Germany
	Guo, Xiaojiao					China
	Knaden, Markus					Germany
	Kang, Le					China
	Hansson, Bill S.					Germany
Research article	Chang, Hetan	2023	Odorant detection in a locust exhibits unusually low redundancy	Current Biology	Chang, Hetan	Germany; China	Locusta migratoria	Laboratory experiment
	Unni, Anjana P.					Germany
	Tom, Megha Treesa					Germany
	Cao, Qian					China
	Liu, Yang					China
	Wang, Guirong					China
	Llorca, Lucas Cortés					Germany
	Brase, Sabine					Germany
	Bucks, Sascha					Germany
	Weniger, Kerstin					Germany
	Bisch-Knaden, S.					Germany
	Hansson, Bill S.					Germany
	Knaden, Markus					Germany
Research article	Chapuis, Marie-Pierre	2008	Genetic variation for parental effects on the propensity to gregarise in Locusta migratoria	BMC Evolutionary Biology	Chapuis, Marie-Pierre	France	Locusta migratoria	Laboratory experiment
	Estoup, A.					France
	Augé-Sabatier, A.					France
	Foucart, A.					France
	Lecoq, Michel					France
	Michalakis, Y.					France
Research article	Chapuis, Marie-Pierre	2010	Parental crowding influences life-history traits in Locusta migratoria females	Bulletin of Entomological Research	Chapuis, Marie-Pierre	France	Locusta migratoria	Laboratory experiment
	Crespin, L.					France
	Estoup, A.					France
	Augé-Sabatier, A.					France
	Foucart, A.					France
	Lecoq, Michel					France
	Michalakis, Y.					France
Research article	Chapuis, Marie-Pierre	2011	Assessment and validation of a suite of reverse transcription-quantitative PCR reference genes for analyses of density-dependent behavioural plasticity in the Australian plague locust	BMC Molecular Biology	Chapuis, Marie-Pierre	Australia; France	Chortoicetes terminifera	Laboratory experiment
	Tohidi-Esfahani, Donya					Australia
	Dodgson, Tim					Australia
	Blondin, Laurence					France
	Ponton, Fleur					Australia
	Cullen, Darron A.					Australia
	Simpson, Stephen J.					Australia
	Sword, Gregory A.					Australia; USA
Research article	Chapuis, Marie-Pierre	2011	Taxa-specific heat shock proteins are over-expressed with crowding in the Australian plague locust	Journal of Insect Physiology	Chapuis, Marie-Pierre	Australia; France	Chortoicetes terminifera	Laboratory experiment
	Simpson, Stephen J.					Australia
	Blondin, Laurence					France
	Sword, Gregory A.					USA
Research article	Cheke, Robert A.	1978	Theoretical Rates of Increase of Gregarious and Solitarious Populations of the Desert Locust	Oecologia	Cheke, Robert A.	UK	Schistocerca gregaria	Modeling
Research article	Chen, Bing	2015	Paternal epigenetic effects of population density on locust phase-related characteristics associated with heat-shock protein expression	Molecular Ecology	Chen, Bing	China	Locusta migratoria	laboratory experiment
	Li, Shaoqin					China
	Ren, Qiang					China
	Tong, Xiwen					China
	Zhang, Xia					China
	Kang, Le					China
Research article	Chen, Qianquan	2015	Syntaxin 1A modulates the sexual maturity rate and progeny egg size related to phase changes in locusts	Insect Biochemistry and Molecular Biology	Chen, Qianquan	China	Locusta migratoria	Laboratory experiment
	He, Jing					China
	Ma, Chuan					China
	Yu, Dan					China
	Kang, Le					China
Research article	Chen, Shuang	2010	De Novo Analysis of Transcriptome Dynamics in the Migratory Locust during the Development of Phase Traits	PLOS One	Chen, Shuang	China	Locusta migratoria	Laboratory experiment
	Yang, Pengcheng					China
	Jiang, Feng					China
	Wei, Yuanyuan					China
	Ma, Zongyuan					China
	Kang, Le					China
Research article	Chen, Dafeng	2022	Aggregation pheromone 4-vinylanisole promotes the synchrony of sexual maturation in female locusts	eLife	Chen, Dafeng	China	Locusta migratoria	Laboratory experiment, pheromone exposure, genetic manipulation, hormone assay, RNA-seq, EAG/SSR
	Hou, Li					China
	Wei, Jianing					China
	Guo, Siyuan					China
	Cui, Weichan					China
	Yang, Pengcheng					China
	Kang, Le					China
	Wang, Xianhui					China
Research article	Chen, Bing	2022	Sulfation modification of dopamine in brain regulates aggregative behavior of animals	National Science Review	Chen, Bing	China	Locusta migratoria, Caenorhabditis elegans, mouse	Laboratory experiment, RNAi, pharmacological intervention, LC-MS/MS, behavioral assays, cross-species validation
	Tong, Xiwen					China
	Zhang, Xia					China
	Gui, Wanying					China
	Ai, Guoming					China
	Huang, Lihua					China
	Ding, Ding					China
	Zhang, Jiangxu					China
	Kang, Le					China
Research article	Cheu, S.P.	1952	Changes in the fat and protein content of the African migratory locust, Locusta migratoria migratorioides (R. & F.)	Bulletin of Entomological Research	Cheu, S.P.	UK	Locusta migratoria migratorioides	Laboratory experiment
Research article	Cissé, Sory	2016	Field Verification of the Prediction Model on Desert Locust Adult Phase Status From Density and Vegetation	Journal of Insect Science	Cissé, Sory	Mali	Schistocerca gregaria	Field study
	Ghaout, Saïd					Morocco
	Babah, Mohamed Abdallahi					Mauritania
	Kamara, S.					Mauritania
	Piou, Cyril					France; Morocco
Research article	Cissé, Sory	2013	Effect of vegetation on density thresholds of adult desert locust gregarization from survey data in Mauritania	Entomologia Experimentalis et Applicata	Cissé, Sory	Mali	Schistocerca gregaria	Field study
	Ghaout, Saïd					Morocco
	Mazih, Ahmed					Morocco
	Babah, Mohamed Abdallahi					Mauritania
	Benahi, Ahmed Salem					Mauritania
	Piou, Cyril					France
Research article	Cissé, Sory	2015	Characterizing phase-related differences in behaviour of Schistocerca gregaria with spatial distribution analysis	Entomologia Experimentalis et Applicata	Cissé, Sory	France, Mali; Morocco; Mauritania	Schistocerca gregaria	Laboratory experiment
	Ghaout, Saïd					Morocco
	Mazih, Ahmed					Morocco
	Jourdan-Pineau, Hélène					France
	Maeno, Koutaro					Mauritania; Japan
	Piou, Cyril					France
Research article	Cissé, Sory	2015	Estimation of density threshold of gregarization of desert locust hoppers from field sampling in Mauritania	Entomologia Experimentalis et Applicata	Cissé, Sory	France; Mali; Morocco; Mauritania	Schistocerca gregaria	Field study
	Ghaout, Saïd					Morocco
	Mazih, Ahmed					Morocco
	Babah, Mohamed Abdallahi					Mauritania
	Piou, Cyril					France
Research Article	Cissé, Sory	2024	Quantitative analysis of behavioural phase difference in Locusta migratoria migratorioides (Reiche & Fairmaire, 1849) (Orthoptera, Acrididae) from the examination of spatial distribution patterns	International Journal of Tropical Insect Science	Cissé, Sory	Mali, France	Locusta migratoria migratorioides	Laboratory experiment
	Leménager, Nicolas					France
	Piou, Cyril					France
	Niassy, Saliou					Cameroon; South Africa
Research article	Claeys, Ilse	2005	Quantitative real-time RT-PCR analysis in desert locusts reveals phase dependent differences in neuroparsin transcript levels	Insect Molecular Biology	Claeys, Ilse	Belgium	Schistocerca gregaria	Laboratory experiment
	Simonet, Gert					Belgium
	Breugelmans, Bert					Belgium
	Van Soest, Sofie					Belgium
	Franssens, V.					Belgium
	Sas, Filip					Belgium
	De Loof, Arnold					Belgium
	Vanden Broeck, Jozef					Belgium
Research article	Claeys, Ilse	2006	Neuroparsin transcripts as molecular markers in the process of desert locust (Schistocerca gregaria) phase transition	Biochemical and Biophysical Research Communications	Claeys, Ilse	Belgium	Schistocerca gregaria	Laboratory experiment
	Breugelmans, Bert					Belgium
	Simonet, Gert					Belgium
	Van Soest, Sofie					Belgium
	Sas, Filip					Belgium
	De Loof, Arnold					Belgium
	Vanden Broeck, Jozef					Belgium
Research article	Clynen, Elke	2002	Peptide differential display: a novel approach for phase transition in locusts	Comparative Biochemistry and Physiology Part B	Clynen, Elke	Belgium	Schistocerca gregaria	Laboratory experiment
	Stubbe, Dirk					Belgium
	De Loof, Arnold					Belgium
	Schoofs, Liliane					Belgium
Research article	Clynen, Elke	2006	Annotation of novel neuropeptide precursors in the migratory locust based on transcript screening of a public EST database and mass spectrometry	BMC Genomics	Clynen, Elke	Belgium	Locusta migratoria	Laboratory experiment
	Huybrechts, Jurgen					Belgium
	Verleyen, Peter					Belgium
	De Loof, Arnold					Belgium
	Schoofs, Liliane					Belgium
Research article	Collett, Matthew	1998	Spatial scales of desert locust gregarization	Proceedings of the National Academy of Sciences of the United States of America (PNAS)	Collett, Matthew	UK	Schistocerca gregaria	Laboratory experiment
	Despland, Emma					UK
	Simpson, Stephen J.					UK
	Krakauer, David C.					UK
Research article	Cui, Weichan	2024	Dibutyl phthalate released by solitary female locusts mediates sexual communication at low density	Proceedings of the National Academy of Sciences of the United States of America (PNAS)	Cui, Weichan	China	Locusta migratoria	Laboratory experiment and field study
	Ge, Jin					China
	Chen, Dafeng					China
	Nie, Xin					China
	Dong, Liushu					China
	Wang, Xianhui					China
	Kang, Le					China
Research article	Cullen, Darron A.	2010	Behavioural phase change in the Australian plague locust, Chortoicetes terminifera, is triggered by tactile stimulation of the antennae	Journal of Insect Physiology	Cullen, Darron A.	Australia	Chortoicetes terminifera	laboratory experiment
	Sword, Gregory A.					Australia
	Dodgson, Tim					Australia
	Simpson, Stephen J.					Australia
Research article	Cullen, Darron A.	2022	Sexual repurposing of juvenile aposematism in locusts	Proceedings of the National Academy of Sciences of the United States of America (PNAS)	Cullen, Darron A.	Belgium; UK	Schistocerca gregaria	laboratory experiment
	Sword, Gregory A.					USA
	Rosenthal, Gil G.					Italy
	Simpson, Stephen J.					Australia
	Dekempeneer, Elfie					Belgium
	Hertog, Maarten L. A.					Belgium
	Nicolaï, Bart M.					Belgium
	Caes, Robbe					Belgium
	Mannaerts, Lisa					Belgium
	Vanden Broeck, Jozef					Belgium
Research article	Cullen, Darron A.	2012	Optimizing multivariate behavioural syndrome models in locusts using automated video tracking	Animal Behaviour	Cullen, Darron A.	Australia	Chortoicetes terminifera	Laboratory experiment
	Sword, Gregory A.					Australia; USA
	Simpson, Stephen J.					Australia
Research article	Dadd, E.H.	1961	Observations on the effects of carotene on the growth and pigmentation of locusts	Bulletin of Entomological Research	Dadd, E.H.	UK	Schistocerca gregaria; Locusta migratoria	Laboratory experiment
Research article	Dale, J.F.	1986	Biosynthesis and titre of juvenile hormone during the first gonotrophic cycle in isolated and crowded Locusta migratoria females	Journal of Insect Physiology	Dale, J.F.	Canada	Locusta migratoria	Laboratory experiment
	Tobe, S.S.					Canada
Research article	Dale, J. F.	1988	Differences in the stimulation by calcium ionophore of juvenile hormone III release from corpora allata of solitarious and gregarious Locusta migratoria	Experientia	Dale, J. F.	Canada	Locusta migratoria	Laboratory experiment, in vitro incubation, hormone assay
	Tobe, S. S.					Canada
Research article	Dean, G.J.W.	1968	Studies of Factors Affecting the Formation of Hopper Bands of the Red Locust (Nomadacris septemfasciata) in an Outbreak Area	Journal of Applied Ecology	Dean, G.J.W.	Tanzania; Rhodesia	Nomadacris septemfasciata	Field study
Research article	Dearn, J. M.	1974	Phase Transformation and Chiasma Frequency Variation in Locusts. I. Schistocerca gregaria	Chromosoma	Dearn, J. M.	UK	Schistocerca gregaria	Laboratory experiment
Research article	Deng, Arop L.	2002	Effects of isolation and crowding on the haemolymph pigment composition of the desert locust, Schistocerca gregaria (Orth., Acrididae)	Journal of Applied Entomology	Deng, Arop Leek	Kenya	Schistocerca gregaria	Laboratory experiment
Research article	Deng, Arop Leek	1996	Effects of Shifting to Crowded or Solitary Conditions on Pheromone Release and Morphometrics of the Desert Locust, Schistocerca gregaria (Forskål) (Orthoptera: Acrididae)	Journal of Insect Physiology	Deng, Arop Leek	Kenya	Schistocerca gregaria	Laboratory experiment
	Torto, Baldwyn					Kenya
	Hassanali, Ahmed					Kenya
	Ali, E. E.					Sudan
Research article	Despland, Emma	2003	Fractal index captures the role of vegetation clumping in locust swarming	Functional Ecology	Despland, Emma	UK	Schistocerca gregaria	Laboratory experiment and field
Research article	Despland, Emma	2000	Small-scale processes in desert locust swarm formation: how vegetation patterns influence gregarization	Oikos	Despland, Emma	UK	Schistocerca gregaria	Laboratory experiment
	Collett, Matthew					UK
	Simpson, Stephen J.					UK
Research article	Despland, Emma	2000	Small-scale vegetation patterns in the parental environment influence the phase state of hatchlings of the desert locust	Physiological Entomology	Despland, Emma	UK	Schistocerca gregaria	Field study
	Simpson, Stephen J.					UK
Research article	Despland, Emma	2000	The role of food distribution and nutritional quality in behavioural phase change in the desert locust	Animal Behaviour	Despland, Emma	UK	Schistocerca gregaria	Laboratory experiment
	Simpson, Stephen J.					UK
Research article	Despland, Emma	2001	Role of Olfactory and Visual Cues in the Attraction/Repulsion Responses to Conspecifics by Gregarious and Solitarious Desert Locusts	Journal of Insect Behavior	Despland, Emma	UK	Schistocerca gregaria	Laboratory experiment
Research article	Despland, Emma	2004	Landscape structure and locust swarming: a satellite's eye view	Ecography	Despland, Emma	Canada; UK	Schistocerca gregaria	Field study
	Rosenberg, Jane					UK
	Simpson, Stephen J.					UK
Research article	Despland, Emma	2005	Surviving the change to warning colouration: density-dependent polyphenism suggests a route for the evolution of aposematism	Chemoecology	Despland, Emma	UK	Schistocerca gregaria	Laboratory experiment
	Simpson, Stephen J.					UK
Research article	Despland, Emma	2005	Food choices of solitarious and gregarious locusts reflect cryptic and aposematic antipredator strategies	Animal Behaviour	Despland, Emma	UK	Schistocerca gregaria	Laboratory experiment
	Simpson, Stephen J.					UK
Research article	Despland, Emma	2006	Resource distribution mediates synchronization of physiological rhythms in locust groups	Proceedings of the Royal Society B	Despland, Emma	UK; Canada	Schistocerca gregaria	Field study
	Simpson, Stephen J.					UK
Research article	Diederen, J.H.B.	1999	Number and size of intracisternal granules in the adipokinetic hormone-secreting cells of locusts: a phase-dependent characteristic	Physiological Entomology	Diederen, J.H.B.	Netherlands	Locusta migratoria migratorioides	Laboratory experiments
	Verstegen, M.M.A.					Netherlands
	Oudejans, R.C.H.M.					Netherlands
	Vullings, H.G.B.					Netherlands
	Van der Horst, D.J.					Netherlands
Research article	Dillon, R.J.	2002	A Note: Gut bacteria produce components of a locust cohesion pheromone	Journal of Applied Microbiology	Dillon, R.J.	UK	Schistocerca gregaria	Laboratory experiments
	Vennard, C.T.					UK
	Charnley, A.K.					UK
Research article	Dirsh, V. M.	1951	A New Biometrical Phase Character in Locusts	Nature	Dirsh, V. M.	UK	Schistocerca gregaria; Locusta migratoria migratorioides; Nomadacris septemfasciata	Field study
Research article	Du, Baozhen	2022	Locust density shapes energy metabolism and oxidative stress resulting in divergence of flight traits	Proceedings of the National Academy of Sciences of the United States of America (PNAS)	Du, Baozhen	China	Locusta migratoria	Laboratory experiment
	Ding, Ding					China
	Ma, Chuan					China
	Guo, Wei					China
	Kang, Le					China
Research article	Dudley, B.	1964	The effects of temperature and humidity upon certain morphometric and colour characters of the Desert Locust (Schistocerca gregaria Forskl) reared under controlled conditions	Transactions of the Royal Entomological Society of London	Dudley, B.	UK	Schistocerca gregaria	Laboratory experiment
Research article	Elder, R.J.	1996	Morphometrics of field populations of Austracris guttulosa (Walker) (Orthoptera: Acrididae) in Australia	Australian Journal of Entomology	Elder, R.J.	Australia	Austracris guttulosa	Field study
Research article	el Jundi, Basil	2012	Receptive field properties and intensity-response functions of polarization-sensitive neurons of the optic tubercle in gregarious and solitarious locusts	Journal of Neurophysiology	el Jundi, Basil	Germany	Schistocerca gregaria	Laboratory experiments
	Homberg, Uwe					Germany
Research article	El-Ibrashy, M.T.	1976	Ecdysones and plant growth regulators induce solitarious characters and reduce fertility in the desert locust	Entomologia Experimentalis et Applicata	El-Ibrashy, M.T.	Egypt	Schistocerca gregaria	Laboratory experiments
	Abdel-Hamid, M.					Egypt
	El-Refai, Ali					Egypt
Research article	Elliot, Sam L.	2003	Fever and phenotype: transgenerational effect of disease on desert locust phase state	Ecology Letters	Elliot, Sam L.	UK	Schistocerca gregaria	Laboratory experiments
	Blanford, Simon					UK
	Horton, Charlotte M.					UK
	Thomas, Matthew B.					UK
Research article	Elliot, Sam L.	2005	Impacts of fever on locust life-history traits: costs or benefits?	Biology Letters	Elliot, Sam L.	UK	Schistocerca gregaria	Laboratory experiment, temperature manipulation, behavioural assays
	Horton, Charlotte M.					UK
	Blanford, Simon					UK
	Thomas, Matthew B.					UK
Research article	Ellis, Peggy E.	1964	Marching and Colour in Locust Hoppers in Relation to Social Factors	Behaviour	Ellis, Peggy E.	UK	Locusta migratoria migratorioides	Laboratory experiments
Research article	Ellis, Peggy E.	1959	Some Factors Influencing Phase Characters in the Nymphs of the Locust, Locusta migratoria migratorioides (R. and F.)	Insectes Sociaux	Ellis, Peggy E.	UK	Locusta migratoria migratorioides	Laboratory experiments
Research article	Ellis, Peggy E.	1959	Learning and social aggregation in locust hoppers	Animal Behaviour	Ellis, Peggy E.	UK	Locusta migratoria migratorioides; Schistocerca gregaria	Laboratory experiments
Research article	Ellis, Peggy E.	1961	The Prothoracic Gland and Colour Change in Locusts	Nature	Ellis, Peggy E.	UK	Schistocerca gregaria; Locusta migratoria migratorioides	Laboratory experiments
	Carlisle, D. B.					UK
Research article	Ellis, Peggy E.	1962	Innate and learned behaviour patterns that lead to group formation in locust hoppers	Animal Behaviour	Ellis, Peggy E.	UK	Locusta migratoria migratorioides; Schistocerca gregaria	Laboratory experiments
	Pearce, A.					UK
Research article	Ellis, Peggy E.	1963	The influence of some environmental factors on learning and aggregation in locust hoppers	Animal Behaviour	Ellis, Peggy E.	UK	Locusta migratoria migratorioides; Schistocerca gregaria	Laboratory experiments
Research article	Ellis, Peggy E.	1963	Changes in the social aggregation of locust hoppers with changes in rearing conditions	Animal Behaviour	Ellis, Peggy E.	UK	Locusta migratoria migratorioides; Schistocerca gregaria	Laboratory experiments
Research article	Falckenhayn, Cassandra	2013	Characterization of genome methylation patterns in the desert locust Schistocerca gregaria	Journal of Experimental Biology	Falckenhayn, Cassandra	Germany	Schistocerca gregaria	Laboratory experiments
	Boerjan, Bart					Belgium
	Raddatz, Günter					Germany
	Frohme, Marcus					Germany
	Schoofs, Liliane					Belgium
	Lyko, Frank					Germany
Research article	Farrow, R.A.	1977	Maturation and Fecundity of the Spur-throated Locust, Austracris guttulosa (Walker), in New South Wales During the 1974/75 Plague	Journal of the Australian Entomological Society	Farrow, R.A.	Australia	Austracris guttulosa	Field study and laboratory experiment
Research article	Farrow, R.A.	1982	Population Dynamics of the Australian Plague Locust, Chortoicetes terminifera (Walker) in Central Western New South Wales III. Analysis of Population Processes	Australian Journal of Zoology	Farrow, R.A.	Australia	Chortoicetes terminifera	Field study
Research article	Faure, Jacobus C.	1932	The Phases of Locusts in South Africa	Bulletin of Entomological Research	Faure, Jacobus C.	South Africa	Locustana pardalina; Locusta migratoria migratorioides; Nomadacris septemfasciata; Schistocerca gregaria	Laboratory experiments and field study
Research article	Feng, Y.J.	2015	Effect of Paranosema locustae (Microsporidia) on the behavioural phases of Locusta migratoria (Orthoptera: Acrididae) in the laboratory	Biocontrol Science and Technology	Feng, Y.J.	China	Locusta migratoria	Laboratory experiments
	Ge, Y.					China
	Tan, S.Q.					China
	Zhang, Kai-qi					China
	Ji, R.					China
	Shi, Wang-peng					China
Research article	Foquet, Bert	2021	Comparative analysis of phenotypic plasticity sheds light on the evolution and molecular underpinnings of locust phase polyphenism	Scientific Reports	Foquet, Bert	USA	Schistocerca piceifrons; Schistocerca americana; Schistocerca serialis cubense; Schistocerca nitens	Laboratory experiments
	Castellanos, Adrian A.					USA
	Song, Hojun					USA
Research article	Foquet, Bert	2022	The time course of behavioural phase change in the Central American locust Schistocerca piceifrons	Journal of Experimental Biology	Foquet, Bert	USA	Schistocerca piceifrons	Laboratory experiments
	Little, Drew W.					USA
	Medina-Durán, Jorge Humberto					Mexico
	Song, Hojun					USA
Research article	Foquet, Bert	2021	The role of the neuropeptide [His7]-corazonin on phase-related characteristics in the Central American locust	Journal of Insect Physiology	Foquet, Bert	USA	Schistocerca piceifrons	Laboratory experiments
	Song, Hojun					USA
Research article	Franc, Alex	2005	Phase polymorphism in the red locust, Nomadacris septemfasciata (Orthoptera: Acrididae) in Madagascar	International Journal of Tropical Insect Science	Franc, Alex	France	Nomadacris septemfasciata	laboratory experiment & field study
	Rabesisoa, Lalaina					Madagascar
	Luong-Skovmand, My Hanh					France
	Lecoq, Michel					France
Research article	Fu, X.J.	2010	Effect of Paranosema (Nosema) locustae (Microsporidia) on morphological phase transformation of Locusta migratoria manilensis (Orthoptera: Acrididae)	Biocontrol Science and Technology	Fu, X.J.	China	Locusta migratoria manilensis	Field study and laboratory experiments
	Hunter, D.M.					Australia
	Shi, W.P.					China
Research article	Fuchs, E.	2003	Neural Correlates to Flight-Related Density-Dependent Phase Characteristics in Locusts	Journal of Neurobiology	Fuchs, E.	Israel	Schistocerca gregaria	Laboratory experiments
	Kutsch, W.					Germany
	Ayali, Amir					Israel
Research article	Fuzeau-Braesch, Suzel	1982	A study of hormonal levels of the locust Locusta migratoria cinerascens artificially changed to the solitary state by a chronic CO2 treatment of one minute per day	Comparative Biochemistry and Physiology Part A	Fuzeau-Braesch, Suzel	France	Locusta migratoria cinerascens	Laboratory experiments
	Nicolas, Gerard					France
	Baehr, Jean-Claude					France
	Porcheron, Patrick					France
Research article	Fuzeau-Braesch, Suzel	1988	Composition and Role of Volatile Substances in Atmosphere Surrounding Two Gregarious Locusts, Locusta migratoria and Schistocerca gregaria	Journal of Chemical Ecology	Fuzeau-Braesch, Suzel	France	Schistocerca gregaria; Locusta migratoria	Laboratory experiments
	Genin, E.					France
	Jullien, R.					France
	Knowles, E.					France
	Papin, C.					France
Research article	Gaten, Edward	2012	Solitary and Gregarious Locusts Differ in Circadian Rhythmicity of a Visual Output Neuron	Journal of Biological Rhythms	Gaten, Edward	UK	Schistocerca gregaria	Laboratory experiments
	Huston, Stephen J.					USA
	Dowse, Harold B.					USA
	Matheson, Tom					UK
Research article	Genin, E.	1986	Cuticular Hydrocarbons of Gregarious and Solitary Locusts Locusta migratoria cinerascens	Journal of Chemical Ecology	Genin, E.	France	Locusta migratoria cinerascens	Laboratory experiments
	Jullien, R.					France
	Perez, F.					France
	Fuzeau-Braesch, S.					France
Research article	Génin, E.	1987	New natural aliphatic ethers in cuticular waxes of gregarious and solitary locusts Locusta migratoria cinerascens (II)	Journal of Chemical Ecology	Génin, E.	France	Locusta migratoria cinerascens	Laboratory experiments
	Jullien, R.					France
	Fuzeau-Braesch, S.					France
Research article	Georgiou, Fillipe	2021	Modelling locust foraging: How and why food affects group formation	PLOS Computational Biology	Georgiou, Fillipe	Australia	Locusts (based on Schistocerca gregaria and Chortoicetes terminifera)	Mathematical modeling
	Buhl, Camille					Australia
	Green, J.E.F.					Australia
	Lamichhane, B.					Australia
	Thamwattana, N.					Australia
Research article	Geva, N.	2010	Memoirs of a locust: Density-dependent behavioral change as a model for learning and memory	Neurobiology of Learning and Memory	Geva, N.	Israel	Schistocerca gregaria	Laboratory experiments
	Guershon, Moshe					Israel
	Orlova, M.					Israel
	Ayali, Amir					Israel
Research article	Gillett, Sylvia D.	1972	Social aggregation of adult Schistocerca gregaria and Locusta migratoria migratorioides in relation to the final moult and ageing	Animal Behaviour	Gillett, Sylvia D.	UK	Schistocerca gregaria; Locusta migratoria migratorioides	Laboratory experiments
Research article	Gillett, Sylvia D.	1973	Social determinants of aggregation behaviour in adults of the desert locust	Animal Behaviour	Gillett, Sylvia D.	UK	Schistocerca gregaria	Laboratory experiments
Research article	Gillett, Sylvia D.	1973	The role of integumental colour pattern in locust grouping	Animal Behaviour	Gillett, Sylvia D.	UK	Schistocerca gregaria	Laboratory experiments
Research article	Gillett, Sylvia D.	1975	Changes in the social behaviour of the desert locust, Schistocerca gregaria, in response to the gregarizing pheromone	Animal Behaviour	Gillett, Sylvia D.	UK	Schistocerca gregaria	Laboratory experiments
Research article	Gillett, Sylvia D.	1978	Locust as prey: factors affecting their vulnerability to predation	Animal Behaviour	Gillett, Sylvia D.	UK	Schistocerca gregaria	Laboratory experiments
	Gonta, Elizabeth					UK
Research article	Gillett, Sylvia D.	1988	Solitarization in the desert locust, Schistocerca gregaria (Forskal) (Orthoptera: Acrididae)	Bulletin of Entomological Research	Gillett, Sylvia D.	UK	Schistocerca gregaria	Laboratory experiments
Research article	Gillett, Sylvia D.	1983	Primer pheromones and polymorphism in the desert locust	Animal Behaviour	Gillett, Sylvia D.	UK	Schistocerca gregaria	Laboratory experiments
Research article	Golov, Y.	2018	Sexual Behavior of the Desert Locust During Intra- and Inter-Phase Interactions	Journal of Insect Behavior	Golov, Y.	Israel	Schistocerca gregaria	Laboratory experiments
	Rillich, J.					Israel
	Douek, M.					Israel
	Harari, A. R.					Israel
	Ayali, Amir					Israel
Research article	Goodwin, T.W.	1951	The green pigment of the haemolymph and integument of solitary locusts (Locusta migratoria migratorioides, R. & F., and Schistocerca gregaria, Forsk.)	Biochemical Journal	Goodwin, T.W.	UK	Locusta migratoria migratorioides, Schistocerca gregaria	Laboratory experiments
	Srisukh, S.					UK
Research article	Gordon, Shira D.	2014	Listening to the environment: hearing differences from an epigenetic effect in solitarious and gregarious locusts	Proceedings of the Royal Society B	Gordon, Shira D.	UK	Schistocerca gregaria	Laboratory experiments
	Jackson, Joseph C.					UK
	Rogers, Stephen M.					UK
	Windmill, James F. C.					UK
Research article	Grach, Constantin	2004	The dark-colour-inducing neurohormone of locusts: strain-dependent and phase-independent effects on adults of the migratory locust, Locusta migratoria	Physiological Entomology	Grach, Constantin	Israel	Locusta migratoria	Laboratory experiments
	Yerushalmi, Yoram					Israel
	Inlow, Mark					USA
	Pener, Meir Paul					Israel
Research article	Gray, Lindsey J.	2009	Behavioural phase polyphenism in the Australian plague locust (Chortoicetes terminifera)	Biology Letters	Gray, Lindsey J.	Australia	Chortoicetes terminifera	Laboratory experiments
	Sword, Gregory A.					Australia
	Anstey, Michael L.					Australia
	Clissold, Fiona J.					Australia
	Simpson, Stephen J.					Australia
Research article	Greenwood, M.	1984	Differences in numbers of sensilla on the antennae of solitarious and gregarious Locusta migratoria L. (Orthoptera: Acrididae)	International Journal of Insect Morphology and Embryology	Greenwood, M.	UK	Locusta migratoria	Laboratory experiments
	Chapman, R.F.					UK
Research article	Guershon, Moshe	2012	Innate phase behavior in the desert locust, Schistocerca gregaria	Insect Science	Guershon, Moshe	Israel	Schistocerca gregaria	Laboratory experiments
	Ayali, Amir					Israel
Research article	Guo, Wei	2010	Molecular cloning and temporal–spatial expression of I element in gregarious and solitary locusts	Journal of Insect Physiology	Guo, Wei	China	Locusta migratoria	Laboratory experiments
	Wang, Xianhui					China
	Zhao, D.J.					China
	Yang, Pengcheng					China
	Kang, Le					China
Research article	Guo, Wei	2018	Identification of Odorant-Binding Proteins (OBPs) and Functional Analysis of Phase-Related OBPs in the Migratory Locust	Frontiers in Physiology	Guo, Wei	China	Locusta migratoria	Laboratory experiments
	Ren, Dani					China
	Zhao, Lianfeng					China
	Jiang, Feng					China
	Song, Juan					China
	Wang, Xianhui					China
	Kang, Le					China
Research article	Guo, Wei	2020	Juvenile hormone suppresses aggregation behavior through influencing antennal gene expression in locusts	PLOS Genetics	Guo, Wei	China	Locusta migratoria	Laboratory experiments
	Song, Juan					China
	Yang, Pengcheng					China
	Chen, Xiangyong					China
	Chen, Dafeng					China
	Ren, Dani					China
	Kang, Le					China
	Wang, Xianhui					China
Research article	Guo, Wei	2011	CSP and Takeout Genes Modulate the Switch between Attraction and Repulsion during Behavioral Phase Change in the Migratory Locust	PLOS Genetics	Guo, Wei	China	Locusta migratoria	Laboratory experiments
	Wang, Xianhui					China
	Ma, Zongyuan					China
	Xue, Liang					China
	Han, Jingyao					China
	Yu, Dan					China
	Kang, Le					China
Research article	Guo, Xiaojiao	2018	Dop1 enhances conspecific olfactory attraction by inhibiting miR-9a maturation in locusts	Nature Communications	Guo, Xiaojiao	China	Locusta migratoria	Laboratory experiments
	Ma, Zongyuan					China
	Du, Baozhen					China
	Li, Ting					China
	Li, Wudi					China
	Xu, Lingling					China
	He, Jing					China
	Kang, Le					China
Research article	Guo, Xiaojiao	2015	Two dopamine receptors play different roles in phase change of the migratory locust	Frontiers in Behavioral Neuroscience	Guo, Xiaojiao	China	Locusta migratoria	Laboratory experiments
	Ma, Zongyuan					China
	Kang, Le					China
Research article	Guo, Siyuan	2016	Characteristics and expression patterns of histone-modifying enzyme systems in the migratory locust	Insect Biochemistry and Molecular Biology	Guo, Siyuan	China	Locusta migratoria	Laboratory experiments
	Jiang, Feng					China
	Yang, Pengcheng					China
	Liu, Qing					China
	Wang, Xianhui					China
	Kang, Le					China
Research article	Guo, Xiaojiao	2013	Serotonin enhances solitariness in phase transition of the migratory locust	Frontiers in Behavioral Neuroscience	Guo, Xiaojiao	China	Locusta migratoria	Laboratory experiments
	Ma, Zongyuan					China
	Kang, Le					China
Research article	Guo, Xiaojiao	2020	4-Vinylanisole is an aggregation pheromone in locusts	Nature	Guo, Xiaojiao	China	Locusta migratoria	Laboratory experiment and field study
	Yu, Qiaoqiao					China
	Chen, Dafeng					China
	Wei, Jianing					China
	Yang, Pengcheng					China
	Yu, Jia					China
	Wang, Xianhui					China
	Kang, Le					China
Research article	Guo, Na	2022	Phenotypic and Differential Gene Expression Analyses of Phase Transition in Oedaleus Asiaticus under High-Density Population Stress	Insects	Guo, Na	China	Oedaleus asiaticus	Laboratory experiments
	Ma, Hongyue					China
	Han, Haibin					China
	Yan, Feng					China
	Gao, Haiyan					China
	Zhang, Yuanyuan					China
	Gao, Shujing					China
Research article	Guo, Siyuan	2023	PLIN2-induced ectopic lipid accumulation promotes muscle ageing in gregarious locusts	Nature Ecology & Evolution	Guo, Siyuan	China	Locusta migratoria	Laboratory experiments
	Hou, Li					China
	Dong, Liushu					China
	Nie, Xin					China
	Kang, Le					China
	Wang, Xianhui					China
Research article	Guttal, Vishwesha	2015	Cannibalism can drive the evolution of behavioural phase polyphenism in locusts	Ecology Letters	Guttal, Vishwesha	USA; India	Schistocerca gregaria; Locusta migratoria	Modelling
	Romanczuk, Pawel					Germany
	Simpson, Stephen J.					Australia
	Sword, Gregory A.					USA
	Couzin, Iain D.					USA
Research article	Hägele, Bernd F.	2000	The role of female accessory glands in maternal inheritance of phase in the desert locust Schistocerca gregaria	Journal of Insect Physiology	Hägele, Bernd F.	UK; Morocco	Schistocerca gregaria	Laboratory experiments
	Oag, Vicky					UK
	Bouaïchi, Abdelghani					Morocco
	McCaffery, Alan R.					UK
	Simpson, Stephen J.					UK
Research article	Hägele, Bernd F.	2000	The influence of mechanical, visual and contact chemical stimulation on the behavioural phase state of solitarious desert locusts (Schistocerca gregaria)	Journal of Insect Physiology	Hägele, Bernd F.	UK	Schistocerca gregaria	Laboratory experiments
	Simpson, Stephen J.					UK
Research article	Hägele, Bernd F.	2004	Effects of crowding, isolation, and transfer from isolation to crowding on total ecdysteroid content of eggs in Schistocerca gregaria	Journal of Insect Physiology	Hägele, Bernd F.	UK; Switzerland	Schistocerca gregaria	Laboratory experiments
	Wang, F.-H.					Czech Republic; China
	Sehnal, František					Czech Republic
	Simpson, Stephen J.					UK
Research article	Harano, Ken-ichi	2011	Effects of parental and progeny rearing densities on locomotor activity of 1st-stadium nymphs in the migratory locust, Locusta migratoria: An analysis by long-term monitoring using an actograph	Journal of Insect Physiology	Harano, Ken-ichi	Japan	Locusta migratoria	Laboratory experiments
	Tanaka, Seiji					Japan
	Maeno, Koutaro					Japan
	Watari, Yasuhiko					Japan
	Saito, Osamu					Japan
Research article	Harano, Ken-ichi	2012	Phase-dependent locomotor activity in first-stadium nymphs of the desert locust, Schistocerca gregaria: Effects of parental and progeny rearing density	Journal of Insect Physiology	Harano, Ken-ichi	Japan	Schistocerca gregaria	Laboratory experiments
	Tanaka, Seiji					Japan
	Watari, Yasuhiko					Japan
	Saito, Osamu					Japan
Research article	Hasegawa, Eishi	1994	Genetic Control of Albinism and the Role of Juvenile Hormone in Pigmentation in Locusta migratoria	Japanese Journal of Entomology	Hasegawa, Eishi	Japan	Locusta migratoria	Laboratory experiments
	Tanaka, Seiji					Japan
Research article	He, Jing	2016	MicroRNA-276 promotes egg-hatching synchrony by up-regulating brm in locusts	Proceedings of the National Academy of Sciences of the United States of America (PNAS)	He, Jing	China	Locusta migratoria	Laboratory experiments
	Chen, Qianquan					China
	Wei, Yuanyuan					China
	Jiang, Feng					China
	Yang, Meiling					China
	Hao, Shuguang					China
	Guo, Xiaojiao					China
	Chen, Dahua					China
	Kang, Le					China
Research article	He, Jing	2022	piRNA-guided intron removal from pre-mRNAs regulates density-dependent reproductive strategy	Cell Reports	He, Jing	China	Locusta migratoria	Laboratory experiments
	Zhu, Ya'nan					China
	Wang, Bingcai					China
	Yang, Pengcheng					China
	Guo, Wei					China
	Liang, Bo					China
	Jiang, Feng					China
	Wang, Huimin					China
	Wei, Yuanyuan					China
	Kang, Le					China
Research article	Heifetz, Yael	1996	Factors affecting behavioral phase transition in the desert locust, Schistocerca gregaria (Forskål) (Orthoptera: Acrididae)	Journal of Chemical Ecology	Heifetz, Yael	Israel	Schistocerca gregaria	Laboratory experiments
	Voet, Hillary					Israel
	Applebaum, Shalom W.					Israel
Research article	Heifetz, Yael	1994	Phase Characteristics of the Israeli Population of the Migratory Locust, Locusta migratoria (L.) (Orthoptera: Acrididae)	Journal of Orthoptera Research	Heifetz, Yael	Israel	Locusta migratoria (Israeli population); Locusta migratoria migratorioides (African)	laboratory and field study
	Applebaum, Shalom W.					Israel
	Popov, G.					UK
Research article	Heifetz, Yael	1997	Cuticular Hydrocarbons Control Behavioural Phase Transition in Schistocerca gregaria Nymphs and Elicit Biochemical Responses in Antennae	Insect Biochemistry and Molecular Biology	Heifetz, Yael	Israel	Schistocerca gregaria	Laboratory experiments
	Boekhoff, I.					Germany
	Breer, Heinz					Germany
	Applebaum, Shalom W.					Israel
Research article	Heifetz, Yael	1998	Cuticular surface hydrocarbons of desert locust nymphs, Schistocerca gregaria, and their effect on phase behavior	Journal of Chemical Ecology	Heifetz, Yael	Israel	Schistocerca gregaria	Laboratory experiments
	Miloslavski, Irena					Israel
	Aizenshtat, Zeev					Israel
	Applebaum, Shalom W.					Israel
Research article	Hiroyoshi, Satoshi	2021	Effects of Age, Phase Variation and Pheromones on Male Sperm Storage in the Desert Locust, Schistocerca gregaria	Insects	Hiroyoshi, Satoshi	Kenya; Japan	Schistocerca gregaria	Laboratory experiments
	Mitsunaga, Takayuki					Japan
	Ganaha-Kikumura, Tomoko					Japan
	Reddy, Gadi V. P.					USA
Research article	Holt, Johnson	1996	Models of desert locust phase changes	Ecological Modelling	Holt, Johnson	UK	Schistocerca gregaria	Modelling
	Cheke, Robert A.					UK
Research article	Hoste, Bruno	2002	A comparison of phase-related shifts in behavior and morphometrics of an albino strain, deficient in [His⁷]-corazonin, and a normally colored Locusta migratoria strain	Journal of Insect Physiology	Hoste, Bruno	Belgium	Locusta migratoria	Laboratory experiment
	Simpson, Stephen J.					UK
	Tanaka, Seiji					Japan
	De Loof, Arnold					Belgium
	Breuer, Michael					Belgium
Research article	Hoste, Bruno	2002	Effects of [His⁷]-corazonin on the phase state of isolated-reared (solitarious) desert locusts, Schistocerca gregaria	Journal of Insect Physiology	Hoste, Bruno	Belgium	Schistocerca gregaria	Laboratory experiments
	Simpson, Stephen J.					UK
	Tanaka, Seiji					Japan
	Zhu, D.-H.					Japan
	De Loof, Arnold					Belgium
	Breuer, Michael					Belgium
Research article	Hoste, Bruno	2002	An improved breeding method for solitarious locusts	Entomologia Experimentalis et Applicata	Hoste, Bruno	Belgium	Schistocerca gregaria	Laboratory rearing optimization, longitudinal phase transition study
	Luyten, Lieve					Belgium
	Claeys, Ilse					Belgium
	Clynen, Elke					Belgium
	Rahman, Mazibur M.					Belgium
	De Loof, Arnold					Belgium
	Breuer, Michael					Belgium
Research article	Hoste, Bruno	2003	Behavioural differences in Locusta migratoria associated with albinism and their relation to [His<sup>7</sup>]-corazonin	Physiological Entomology	Hoste, Bruno	Belgium	Locusta migratoria migratorioides	Laboratory experiments
	Simpson, Stephen J.					UK
	De Loof, Arnold					Belgium
	Breuer, Michael					Belgium
Research article	Hoste, Bruno	2006	A miniaturized assay to quantify effects of chemicals or physical stimuli upon locust activity	Insect Science	Hoste, Bruno	Belgium	Schistocerca gregaria; Locusta migratoria	Laboratory experiments
	Sas, Filip					Belgium
	Vandersmissen, Tim					Belgium
	De Loof, Arnold					Belgium
	Breuer, Michael					Belgium
	Huybrechts, Jurgen					Belgium
Research article	Hou, Li	2015	Molecular characterization and expression profiles of neuropeptide precursors in the migratory locust	Insect Biochemistry and Molecular Biology	Hou, Li	China	Locusta migratoria	Laboratory experiments
	Jiang, Feng					China
	Yang, Pengcheng					China
	Wang, Xianhui					China
	Kang, Le					China
Research article	Hou, Li	2019	CREB-B acts as a key mediator of NPF/NO pathway involved in phase-related locomotor plasticity in locusts	PLOS Genetics	Hou, Li	China	Locusta migratoria	Laboratory experiments
	Li, Beibei					China
	Ding, D.					China
	Kang, Le					China
	Wang, Xianhui					China
Research article	Hou, Li	2020	DNA methyltransferase 3 participates in behavioral phase change in the migratory locust	Insect Biochemistry and Molecular Biology	Hou, Li	China	Locusta migratoria	Laboratory experiments
	Wang, Xuesong					China
	Yang, Pengcheng					China
	Li, Beibei					China
	Lin, Zhe					China
	Kang, Le					China
	Wang, Xianhui					China
Research article	Hou, Li	2017	The neuropeptide F/nitric oxide pathway is essential for shaping locomotor plasticity underlying locust phase transition	eLife	Hou, Li	China	Locusta migratoria	Laboratory experiments
	Yang, Pengcheng					China
	Jiang, Feng					China
	Liu, Qing					China
	Wang, Xianhui					China
	Kang, Le					China
Research article	Hunter-Jones, P.	1958	Laboratory studies on the inheritance of phase characters in locusts	Anti-Locust Bulletin	Hunter-Jones, P.	UK	Schistocerca gregaria, Locusta migratoria migratorioides	Controlled laboratory experiment, multigenerational density manipulation
Research article	Ibrahim, Kamal M.	2000	Are recession populations of the desert locust (Schistocerca gregaria) remnants of past swarms?	Molecular Ecology	Ibrahim, Kamal M.	UK	Schistocerca gregaria	Field study and laboratory experiment
	Sourrouille, Patricia					UK
	Hewitt, Godfrey M.					UK
Research article	Ibrahim, Kamal M.	2001	Plague dynamics and population genetics of the desert locust: can turnover during recession maintain population genetic structure?	Molecular Ecology	Ibrahim, Kamal M.	UK	Schistocerca gregaria	Modeling
Research article	Huang, Xianliang	2024	A neural m6A pathway regulates behavioral aggregation in migratory locusts	Science China Life Sciences	Huang, Xianliang	China	Locusta migratoria	Laboratory experiment
	Li, Qing					China
	Xu, Yanan					China
	Li, Ang					China
	Wang, Shanzheng					China
	Chen, Yusheng					China
	Zhang, Chunrui					China
	Zhang, Xia					China
	Wang, Hailin					China
	Lv, Cong					China
	Sun, Baofa					China
	Li, Shaoqin					China
	Kang, Le					China
	Chen, Bing					China
Research article	Ignell, Rickard	1998	Central nervous processing of behaviourally relevant odours in solitary and gregarious fifth instar locusts, Schistocerca gregaria	Journal of Comparative Physiology A	Ignell, Rickard	Sweden	Schistocerca gregaria	Laboratory experiments
	Anton, Sylvia					Sweden
	Hansson, B. S.					Sweden
Research article	Ignell, Rickard	1999	Integration of behaviourally relevant odours at the central nervous level in solitary and gregarious third instar locusts, Schistocerca gregaria	Journal of Insect Physiology	Ignell, Rickard	Sweden	Schistocerca gregaria	Laboratory experiments
	Anton, Sylvia					Sweden
	Hansson, Bill S.					Sweden
Research article	Injeyan, H.S.	1981	Phase polymorphism in Schistocerca gregaria: Assessment of juvenile hormone synthesis in relation to vitellogenesis	Journal of Insect Physiology	Injeyan, H.S.	Canada	Schistocerca gregaria	Laboratory experiments
	Tobe, S.S.					Canada
Research article	Injeyan, H. S.	1981	Phase polymorphism in Schistocerca gregaria: Reproductive parameters	Journal of Insect Physiology	Injeyan, H. S.	Canada	Schistocerca gregaria	Laboratory experiments
	Tobe, S. S.					Canada
Research article	Inayatullah, Chaudhry	1994	Sexual Behavior and Communication in the Desert Locust, Schistocerca gregaria (Orthoptera: Acrididae): Sex Pheromone in Solitaria	Environmental Entomology	Inayatullah, Chaudhry	Kenya	Schistocerca gregaria	Laboratory experiments
	El Bashir, Sayed					Kenya
	Hassanali, Ahmed					Kenya
Research article	Jiang, Feng	2012	Large-Scale Transcriptome Analysis of Retroelements in the Migratory Locust, Locusta migratoria	PLOS One	Jiang, Feng	China	Locusta migratoria	Laboratory experiments
	Yang, Meiling					China
	Guo, Wei					China
	Wang, Xianhui					China
	Kang, Le					China
Research article	Kang, Le	2004	The analysis of large-scale gene expression correlated to the phase changes of the migratory locust	Proceedings of the National Academy of Sciences of the United States of America (PNAS)	Kang, Le	China	Locusta migratoria	Laboratory experiments
	Chen, XiangYong					China
	Zhou, Yan					China
	Liu, BoWan					China
	Zheng, Wei					China
	Li, RuiQiang					China
	Wang, Jun					China
	Yu, Jun					China
Research article	Kang, Xinle	2023	Spatially differential regulation of ATF2 phosphorylation contributes to warning coloration of gregarious locusts	Science Advances	Kang, Xinle	China	Locusta migratoria	Laboratory experiment
	Yang, Meiling					China
	Cui, Xiaoshuang					China
	Wang, Huimin					China
	Kang, Le					China
Research article	Kennedy, John S.	1939	The behaviour of the desert locust (Schistocerca gregaria (Forsk.)) (Orthopt.) in an outbreak cetre	Transactions of the Royal Entomological Society of London (Inferred from header)	Kennedy, John S.	UK	Schistocerca gregaria	Field study
Research article	Khamis, Fathiya M.	2015	Biochemical changes in developing embryos of Schistocerca gregaria (Orthoptera: Acrididae) induced by pheromone produced by ovipositing gregarious females	International Journal of Tropical Insect Science	Khamis, Fathiya M.	Kenya	Schistocerca gregaria	Laboratory experiments
	Mireji, Paul O.					Kenya
	Osir, Ellie O.					Kenya
	Imbuga, Mabel O.					Kenya
	Hassanali, Ahmed					Kenya
Research article	Lavy, Omer	2020	Dynamics of bacterial composition in the locust reproductive tract are affected by the density-dependent phase	FEMS Microbiology Ecology	Lavy, Omer	Israel	Schistocerca gregaria	Laboratory experiment
	Gophna, Uri					Israel
	Gefen, Eran					Israel
	Ayali, Amir					Israel
Research article	Lavy, Omer	2019	The Effect of Density-Dependent Phase on the Locust Gut Bacterial Composition	Frontiers in Microbiology	Lavy, Omer	Israel	Schistocerca gregaria	Laboratory experiment and field study
	Gophna, Uri					Israel
	Gefen, Eran					Israel
	Ayali, Amir					Israel
Research article	Lavy, Omer	2022	Microbiome-related aspects of locust density-dependent phase transition	Environmental Microbiology	Lavy, Omer	Israel	Schistocerca gregaria	Laboratory experiment
	Lewin-Epstein, Ohad					Israel
	Bendett, Yonatan					Israel
	Gophna, Uri					Israel
	Gefen, Eran					Israel
	Hadany, Lilach					Israel
	Ayali, Amir					Israel
Research article	Lecoq, Michel	2011	Phase-Dependent Color Polyphenism in Field Populations of Red Locust Nymphs (Nomadacris septemfasciata Serv.) in Madagascar	Psyche	Lecoq, Michel	France	Nomadacris septemfasciata	Field study
	Chamouine, Abdou					Madagascar
	Luong-Skovmand, My-Hanh					France
Research article	Lee, Gwan Seok	2018	Coding and long non-coding RNAs regulating adult migratory locust (Locusta migratoria) brain polyphenism revealed via whole transcriptome analyses	Journal of Asia-Pacific Entomology	Lee, Gwan Seok	Republic of Korea	Locusta migratoria	Laboratory experiment
	Nguyen, Phuong					Republic of Korea
	Choi, Ah-Young					Republic of Korea
	Kim, A-Young					Republic of Korea
	Yu, Yeisoo					Republic of Korea
	Jung, Jin Kyo					Republic of Korea
	Koh, Young Ho					Republic of Korea
Research article	Lehmann, Joris	2024	SNMP1 is critical for sensitive detection of the desert locust aromatic courtship inhibition pheromone phenylacetonitrile	BMC Biology	Lehmann, Joris	Germany	Schistocerca gregaria	Laboratory experiment
	Günzel, Yannick					Germany
	Khosravian, Maryam					Germany
	Cassau, Sina					Germany
	Kraus, Susanne					Germany
	Libnow, Johanna S.					Germany
	Chang, Hetan					Sweden; China
	Hansson, Bill S.					Sweden
	Breer, Heinz					Germany
	Couzin-Fuchs, Einat					Germany
	Fleischer, Joerg					Germany
	Krieger, Jürgen					Germany
Research article	Lenz, E.M.	2001	High resolution 1H NMR spectroscopic studies of the composition of the haemolymph of crowd- and solitary-reared nymphs of the desert locust, Schistocerca gregaria	Insect Biochemistry and Molecular Biology	Lenz, E.M.	UK	Schistocerca gregaria	Laboratory experiment
	Hägele, Bernd F.					Switzerland
	Wilson, I.D.					UK
	Simpson, Stephen J.					UK
Research article	Lester, R. Leo	2005	Stimuli inducing gregarious colouration and behaviour in nymphs of Schistocerca gregaria	Journal of Insect Physiology	Lester, R. Leo	UK	Schistocerca gregaria	Laboratory experiment
	Grach, Constantin					Israel
	Pener, Meir Paul					Israel
	Simpson, Stephen J.					UK
Research article	Li, Ting	2020	Long Non-coding RNA Derived from lncRNA–mRNA Co-expression Networks Modulates the Locust Phase Change	Genomics Proteomics Bioinformatics	Li, Ting	China	Locusta migratoria	Laboratory experiment
	Chen, Bing					China
	Yang, Pengcheng					China
	Wang, Depin					China
	Du, Baozhen					China
	Kang, Le					China
Research article	Li, Yan	2016	CRISPR/Cas9 in locusts: Successful establishment of an olfactory deficiency line by targeting the mutagenesis of an odorant receptor co-receptor (Orco)	Insect Biochemistry and Molecular Biology	Li, Yan	China	Locusta migratoria	Laboratory experiment
	Zhang, Jie					China
	Chen, Dafeng					China
	Yang, Pengcheng					China
	Jiang, Feng					China
	Wang, Xianhui					China
	Kang, Le					China
Research article	Li, Ao-mei	2020	Effects of Paranosema locustae (Microsporidia) on the development and morphological phase transformation of Locusta migratoria (Orthoptera: Acrididae) through modulation of the neurotransmitter taurine	Journal of Integrative Agriculture	Li, Ao-mei	China	Locusta migratoria	Laboratory experiment
	Yin, Yue					China
	Zhang, Yu-xin					China
	Zhang, Liu					China
	Zhang, Kai-qi					China
	Shen, Jie					China
	Tan, Shu-qian					China
	Shi, Wang-peng					China
Research article	Li, Jing	2023	Cytosolic and mitochondrial ribosomal proteins mediate the locust phase transition via divergence of translational profiles	Proceedings of the National Academy of Sciences of the United States of America (PNAS)	Li, Jing	China	Locusta migratoria	Laboratory experiment
	Wei, Liya					China
	Wang, Yongsheng					China
	Zhang, Haikang					China
	Yang, Pengcheng					China
	Zhao, Zhangwu					China
	Kang, Le					China
Research article	Loher, W.	1961	The Chemical Acceleration of the Maturation Process and its Hormonal Control in the Male of the Desert Locust	Proceedings of the Royal Society B	Loher, W.	UK	Schistocerca gregaria	Laboratory experiment
Research article	Ma, Zongyuan	2011	Modulation of behavioral phase changes of the migratory locust by the catecholamine metabolic pathway	Proceedings of the National Academy of Sciences of the United States of America (PNAS)	Ma, Zongyuan	China	Locusta migratoria	Laboratory experiment
	Guo, Wei					China
	Guo, Xiaojiao					China
	Wang, Xianhui					China
	Kang, Le					China
Research article	Ma, Zongyuan	2015	Octopamine and tyramine respectively regulate attractive and repulsive behavior in locust phase changes	Scientific Reports	Ma, Zongyuan	China	Locusta migratoria	Laboratory experiment
	Guo, Xiaojiao					China
	Lei, Hong					USA
	Li, Ting					China
	Hao, Shuguang					China
	Kang, Le					China
Research article	Ma, Zongyuan	2019	A retinal-binding protein mediates olfactory attraction in the migratory locusts	Insect Biochemistry and Molecular Biology	Ma, Zongyuan	China	Locusta migratoria	Laboratory experiment
	Liu, Jipeng					China
	Guo, Xiaojiao					China
Research article	Ma, Zongyuan	2020	Translocator protein mediates olfactory repulsion	The FASEB Journal	Ma, Zongyuan	China	Locusta migratoria	Laboratory experiment
	Guo, Xiaojiao					China
	Liu, Jipeng					China
Research article	Ma, Zongyuan	2020	Retinoid X receptor modulates olfactory attraction through Gα signaling in the migratory locusts	Insect Biochemistry and Molecular Biology	Ma, Zongyuan	China	Locusta migratoria	Laboratory experiment, RNAi, transcriptomics, behavioral pharmacology, qRT-PCR, Western blot
	Liu, Jipeng					China
Research article	Maeno, Koutaro	2004	Phase-related morphological changes induced by [His7]-corazonin in two species of locusts, Schistocerca gregaria and Locusta migratoria (Orthoptera: Acrididae)	Bulletin of Entomological Research	Maeno, Koutaro	Japan	Schistocerca gregaria; Locusta migratoria	Laboratory experiment
	Gotoh, T.					Japan
	Tanaka, Seiji					Japan
Research article	Maeno, Koutaro	2008	Phase-specific developmental and reproductive strategies in the desert locust	Bulletin of Entomological Research	Maeno, Koutaro	Japan	Schistocerca gregaria	Laboratory experiment
	Tanaka, Seiji					Japan
Research article	Maeno, Koutaro	2013	Eggs and hatchlings variations in desert locusts: phase related characteristics and starvation tolerance	Frontiers in Physiology	Maeno, Koutaro	France; Mauritania	Schistocerca gregaria	Laboratory experiment
	Piou, Cyril					France
	Babah, Mohamed Abdallahi					Mauritania
	Nakamura, Satoshi					Japan
Research article	Maeno, Koutaro	2020	Adult Desert Locust Swarms, Schistocerca gregaria, Preferentially Roost in the Tallest Plants at Any Given Site in the Sahara Desert	Agronomy	Maeno, Koutaro	Japan	Schistocerca gregaria	Field study
	Ely, Sidi Ould					Mauritania
	Mohamed, Sid'Ahmed					Mauritania
	Jaavar, Mohamed El Hacen					Mauritania
	Babah, Mohamed Abdallahi					Mauritania; Mali
Research article	Maeno, Koutaro	2020	The desert locust, Schistocerca gregaria, plastically manipulates egg size by regulating both egg numbers and production rate according to population density	Journal of Insect Physiology	Maeno, Koutaro	Japan	Schistocerca gregaria	Laboratory experiment
	Piou, Cyril					France
	Ghaout, Saïd					Morocco
Research article	Maeno, Koutaro	2022	Allocation of more reproductive resource to egg size rather than clutch size of gregarious desert locust (Schistocerca gregaria) through increasing oogenesis period and oosorption rate	Journal of Insect Physiology	Maeno, Koutaro	Japan	Schistocerca gregaria	Laboratory experiment
	Piou, Cyril					France
	Ghaout, Saïd					Morocco
Research article	Maeno, Koutaro	2023	Egg size-dependent embryonic development in the desert locust, Schistocerca gregaria	Journal of Insect Physiology	Maeno, Koutaro	Japan	Schistocerca gregaria	Laboratory experiment
	Piou, Cyril					France
	Leménager, Nicolas					France
Research article	Maeno, Koutaro	2021	Density-dependent mating behaviors reduce male mating harassment in locusts	Proceedings of the National Academy of Sciences of the United States of America (PNAS)	Maeno, Koutaro	Japan; Mauritania	Schistocerca gregaria	Field study and laboratory experiment
	Piou, Cyril					France
	Ely, Sidi Ould					Mauritania
	Mohamed, Sid’Ahmed Ould					Mauritania
	Jaavar, Mohamed El Hacen					Mauritania
	Ghaout, Saïd					Morocco
	Babah, Mohamed Abdallahi					Mali
Research article	Maeno, Koutaro	2012	Adult female desert locusts require contact chemicals and light for progeny gregarization	Physiological Entomology	Maeno, Koutaro	Japan; Mauritania	Schistocerca gregaria	Laboratory experiment
	Tanaka, Seiji					Japan
Research article	Maeno, Koutaro	2008	A reddish-brown mutant in the desert locust, Schistocerca gregaria: phase-dependent expression and genetic control	Applied Entomology and Zoology	Maeno, Koutaro	Japan	Schistocerca gregaria	Laboratory experiment
	Tanaka, Seiji					Japan
Research article	Maeno, Koutaro	2008	Maternal effects on progeny size, number and body color in the desert locust, Schistocerca gregaria: Density- and reproductive cycle-dependent variation	Journal of Insect Physiology	Maeno, Koutaro	Japan	Schistocerca gregaria	Laboratory experiment
	Tanaka, Seiji					Japan
Research article	Maeno, Koutaro	2010	Patterns of nymphal development in the desert locust, Schistocerca gregaria, with special reference to phase-dependent growth and extra molting	Applied Entomology and Zoology	Maeno, Koutaro	Japan	Schistocerca gregaria	Laboratory experiment
	Tanaka, Seiji					Japan
Research article	Maeno, Koutaro	2009	The trans-generational phase accumulation in the desert locust: Morphometric changes and extra molting	Journal of Insect Physiology	Maeno, Koutaro	Japan	Schistocerca gregaria	Laboratory experiment
	Tanaka, Seiji					Japan
Research article	Maeno, Koutaro	2009	Is juvenile hormone involved in the maternal regulation of egg size and progeny characteristics in the desert locust?	Journal of Insect Physiology	Maeno, Koutaro	Japan	Schistocerca gregaria	Laboratory experiment
	Tanaka, Seiji					Japan
Research article	Maeno, Koutaro	2007	Effects of hatchling body colour and rearing density on body colouration in last-stadium nymphs of the desert locust, Schistocerca gregaria	Physiological Entomology	Maeno, Koutaro	Japan	Schistocerca gregaria	Laboratory experiment
	Tanaka, Seiji					Japan
Research article	Maeno, Koutaro	2011	Phase-specific responses to different qualities of food in the desert locust, Schistocerca gregaria: Developmental, morphological and reproductive characteristics	Journal of Insect Physiology	Maeno, Koutaro	Japan	Schistocerca gregaria	Laboratory experiment
	Tanaka, Seiji					Japan
Research article	Maeno, Koutaro	2004	Hormonal control of phase-related changes in the number of antennal sensilla in the desert locust, Schistocerca gregaria: possible involvement of [His⁷]-corazonin	Journal of Insect Physiology	Maeno, Koutaro	Japan	Schistocerca gregaria	Laboratory experiment
	Tanaka, Seiji					Japan
Research article	Maeno, Koutaro	2010	Epigenetic transmission of phase in the desert locust, Schistocerca gregaria: Determining the stage sensitive to crowding for the maternal determination of progeny characteristics	Journal of Insect Physiology	Maeno, Koutaro	Japan	Schistocerca gregaria	Laboratory experiment
	Tanaka, Seiji					Japan
Research article	Maeno, Koutaro	2009	Artificial miniaturization causes eggs laid by crowd-reared (gregarious) desert locusts to produce green (solitarious) offspring in the desert locust, Schistocerca gregaria	Journal of Insect Physiology	Maeno, Koutaro	Japan	Schistocerca gregaria	Laboratory experiment
	Tanaka, Seiji					Japan
Research article	Maeno, Koutaro	2011	Tactile stimuli perceived by the antennae cause the isolated females to produce gregarious offspring in the desert locust, Schistocerca gregaria	Journal of Insect Physiology	Maeno, Koutaro	Japan	Schistocerca gregaria	Laboratory experiment
	Tanaka, Seiji					Japan
	Harano, Ken-ichi					Japan
Research article	Mahamat, Hassane	1993	Studies on the maturation-accelerating pheromone of the desert locust Schistocerca gregaria (Orthoptera: Acrididae)	Chemoecology	Mahamat, Hassane	Kenya	Schistocerca gregaria	Laboratory experiment
	Hassanali, Ahmed					Kenya
	Odongo, Hezekiel					Kenya
	Torto, Baldwyn					Kenya
	El-Bashir, El-Sayeed					Kenya
Research article	Mahamat, Hassane	1997	Haemolymph pigment composition as a chemometric indicator of phase in the desert locust, Schistocerca gregaria	Insect Science and its Application	Mahamat, Hassane	Kenya	Schistocerca gregaria	Laboratory experiment
	Hassanali, Ahmed					Kenya
	Munyinyi, David					Kenya
Research article	Mahamat, Hassane	1997	Vitellogenin Titres in Normal and Accelerated Maturation of Gregarious-Phase Schistocerca gregaria	Comparative Biochemistry and Physiology Part B	Mahamat, Hassane	Kenya	Schistocerca gregaria	Laboratory experiment
	Hassanali, Ahmed					Kenya
	Ferenz, Hans-Jörg					Germany
Research article	Mahamat, Hassane	2000	The role of different components of the pheromone emission of mature males of the desert locust, Schistocerca gregaria (Forskal) (Orthoptera: Acrididae) in accelerating maturation of immature adults	Insect Science and its Application	Mahamat, Hassane	Kenya	Schistocerca gregaria	Laboratory experiment
	Hassanali, Ahmed					Kenya
	Odongo, Hezekiel					Kenya
Research article	Mallon, Eamonn B.	2016	Acute and chronic gregarisation are associated with distinct DNA methylation fingerprints in desert locusts	Scientific Reports	Mallon, Eamonn B.	UK	Schistocerca gregaria	Laboratory experiment
	Amarasinghe, Harindra E.A.					UK
	Ott, Swidbert R.					UK
Research article	Malual, Atem G.	2001	The Nature of the Gregarizing Signal Responsible for Maternal Transfer of Phase to the Offspring in the Desert Locust Schistocerca gregaria	Journal of Chemical Ecology	Malual, Atem G.	Kenya	Schistocerca gregaria	Laboratory experiment
	Hassanali, Ahmed					Kenya
	Torto, Baldwyn					Kenya
	Assad, Yousif					Sudan
	Njagi, Peter G. N.					Kenya
Research article	Mamo, D. K.	2025	Mathematical assessment of the role of temperature on desert locust population dynamics	PLOS One	Mamo, D. K.	Kenya; Ethiopia	Schistocerca gregaria	Mathematical modeling
	Kinyanjui, M. N.					Kenya
	Siewe, N.					USA
Research article	Manchanda, S. K.	1980	Effects of hosts on the morphometrics and phase status of Schistocerca gregaria Forskal	Zeitschrift für Angewandte Entomologie	Manchanda, S. K.	India	Schistocerca gregaria	Laboratory experiment
	Sachan, G. C.					India
	Rathore, Y. S.					India
Research article	Martín-Blázquez, Rubén	2017	Standardization of multivariate regression models for estimation of the gregariousness level of the main pest locust	Entomologia Experimentalis et Applicata	Martín-Blázquez, Rubén	Spain	Schistocerca gregaria; Locusta migratoria	Laboratory experiment
	Bakkali, Mohammed					Spain
Research article	Martín-Blázquez, Rubén	2017	Evolution, expression and association of the chemosensory protein genes with the outbreak phase of the two main pest locusts	Scientific Reports	Martín-Blázquez, Rubén	Spain; China	Schistocerca gregaria; Locusta migratoria	laboratory experiment
	Chen, B.					China
	Kang, Le					China
	Bakkali, Mohammed					Spain
Research article	Matheson, Thomas	2004	Plasticity in the visual system is correlated with a change in lifestyle of solitarious and gregarious locusts	Journal of Neurophysiology	Matheson, Thomas	UK	Schistocerca gregaria	laboratory experiment
	Rogers, Stephen M.					UK
	Krapp, Holger G.					UK
Research article	McCaffery, Alan R.	1998	A gregarizing factor present in the egg pod foam of the desert locust, Schistocerca gregaria	Journal of Experimental Biology	McCaffery, Alan R.	UK	Schistocerca gregaria	laboratory experiment
	Simpson, Stephen J.					UK
	Islam, M. Saiful					UK
	Roessingh, Peter					UK
Research article	Michel, Raoul	1980	Development of Flight Behaviour of Successive Generations of Desert Locust (Schistocerca gregaria) Raised in Isolation then in Groups	Animal Behaviour	Michel, Raoul	France	Schistocerca gregaria	Laboratory experiment
Research article	Michelmore, A.P.G.	1934	Observations on Phases of the Red-winged Locust in Northern Rhodesia	Bulletin of Entomological Research	Michelmore, A.P.G.	Zambia	Nomadacris septemfasciata	Field study and laboratory experiment
	Allan, W.					Zambia
Research article	Miller, Gabriel A.	2008	Swarm formation in the desert locust Schistocerca gregaria: isolation and NMR analysis of the primary maternal gregarizing agent	Journal of Experimental Biology	Miller, Gabriel A.	Australia; UK	Schistocerca gregaria	laboratory experiment
	Islam, M. Saiful					Bangladesh; UK
	Claridge, Timothy D.					UK
	Dodgson, Tim					Australia
	Simpson, Stephen J.					Australia; UK
Research article	Morton, David B.	1983	Octopamine distribution in solitarious and gregarious forms of the locust, Schistocerca americana gregaria	Insect Biochemistry	Morton, David B.	UK	Schistocerca gregaria	laboratory experiment
	Evans, Peter D.					UK
Research article	Mordue (Luntz), A.J.	1977	Some effects of amputation of the antennae on pigmentation, growth and development in the locust, Schistocerca gregaria	Physiological Entomology	Mordue (Luntz), A.J.	UK	Schistocerca gregaria	laboratory experiment
Research article	Niassy, Abdoulaye	1999	Intra- and interspecific aggregation responses of Locusta migratoria migratorioides and Schistocerca gregaria and a comparison of their pheromone emissions	Journal of Chemical Ecology	Niassy, Abdoulaye	Kenya; Senegal	Locusta migratoria migratorioides, Schistocerca gregaria	laboratory experiment
	Torto, Baldwyn					Kenya
	Njagi, Peter G. N.					Kenya
	Hassanali, Ahmed					Kenya
	Obeng-Ofori, Daniel					Ghana
	Ayertey, Jonathan N.					Ghana
Research article	Nishide, Yudai	2017	The hatching time of Locusta migratoria under outdoor conditions: role of temperature and adaptive significance	Physiological Entomology	Nishide, Yudai	Japan	Locusta migratoria	Field study and Laboratory experiment
	Suzuki, Takeshi					Japan
	Tanaka, Seiji					Japan
Research article	Nishide, Yudai	2016	Desert locust, Schistocerca gregaria, eggs hatch in synchrony in a mass but not when separated	Behavioral Ecology and Sociobiology	Nishide, Yudai	Japan	Schistocerca gregaria	laboratory experiment
	Tanaka, Seiji					Japan
Research article	Nishide, Yudai	2013	Wing dimorphism in the migratory locust, Locusta migratoria: differentiation of wing morph and phase polyphenism	Entomological Science	Nishide, Yudai	Japan	Locusta migratoria	laboratory experiment
	Tanaka, Seiji					Japan
Research article	Nishide, Yudai	2015	Adaptive difference in daily timing of hatch in two locust species, Schistocerca gregaria and Locusta migratoria: The effects of thermocycles and phase polyphenism	Journal of Insect Physiology	Nishide, Yudai	Japan	Schistocerca gregaria; Locusta migratoria	laboratory experiment
	Tanaka, Seiji					Japan
	Saeki, Shinjiro					Japan
Research article	Nishide, Yudai	2019	Re-examination of the maternal control of progeny size and body color in the desert locust Schistocerca gregaria: Differences from previous conclusions	Journal of Insect Physiology	Nishide, Yudai	Japan	Schistocerca gregaria	Laboratory experiment
	Tanaka, Seiji					Japan
Research article	Njagi, Peter G. N.	1996	Phase-independent responses to phase-specific aggregation pheromone in adult desert locusts, Schistocerca gregaria (Orthoptera: Acrididae)	Physiological Entomology	Njagi, Peter G. N.	Kenya	Schistocerca gregaria	laboratory experiment
	Torto, Baldwyn					Kenya
	Obeng-Ofori, Daniel					Kenya
	Hassanali, Ahmed					Kenya
Research article	Nolte, D. J.	1963	A Pheromone for Melanization of Locusts	Nature	Nolte, D. J.	South Africa	Schistocerca gregaria; Locusta migratoria migratorioides; Locustana pardalina	laboratory experiment
Research article	Nolte, D. J.	1967	Phase Transformation and Chiasma Formation in Locusts	Chromosoma (Berl.)	Nolte, D. J.	South Africa	Locustana pardalina; Locusta migratoria migratorioides; Schistocerca gregaria	Laboratory experiment and field study
Research article	Nolte, D. J.	1968	The Chiasma-inducing Pheromone of Locusts	Chromosoma (Berl.)	Nolte, D.J.	South Africa	Schistocerca gregaria; Locusta migratoria migratorioides; Locusta migratoria cinerascens	laboratory experiment
Research article	Nolte, D.J.	1969	Chiasma-induction and Tyrosine Metabolism in Locusts	Chromosoma (Berl.)	Nolte, D.J.	South Africa	Locusta migratoria (African and European subspecies)	Laboratory experiment
Research article	Nolte, D.J.	1969	Genetic and environmental factors affecting chiasma formation in locusts	Chromosoma (Berl.)	Nolte, D.J.	South Africa	Locusta migratoria migratorioides, Schistocerca gregaria	Laboratory experiment
	Dési, Ildeko					South Africa
	Meyers, Beryl					South Africa
Research article	Nolte, D. J.	1970	The Gregarisation Pheromone of Locusts	Chromosoma (Berl.)	Nolte, D. J.	South Africa	Locusta migratoria migratorioides	Laboratory experiment
	May, I. R.					South Africa
	Thomas, B. M.					South Africa
Research article	Nolte, D.J.	1971	The action of locustol	Journal of Insect Physiology	Nolte, D.J.	South Africa	Locusta migratoria migratorioides	Laboratory experiment, injection experiments, chemical analysis
Research article	Nolte, D.J.	1973	A locust pheromone: Locustol	Journal of Insect Physiology	Nolte, D.J.	South Africa	Locusta migratoria, Schistocerca gregaria, Locustana pardalina (brown locust)	Laboratory experiment, chemical extraction, spectroscopy, synthesis
	Eggers, S.H.					South Africa
	May, I.R.					South Africa
Research article	Nolte, D. J.	1976	Locustol and its analogues	Journal of Insect Physiology	Nolte, D. J.	South Africa	Locusta migratoria migratorioides (primary), Schistocerca gregaria	Laboratory experiment, bioassay, infrared spectroscopy, gas chromatography, chemical analysis
Research article	Norris, Maud J.	1963	Laboratory experiments on gregarious behaviour in ovipositing females of the desert locust, (Schistocerca gregaria (Forsk.))	Entomologia Experimentalis et Applicata	Norris, Maud J.	UK	Schistocerca gregaria	laboratory experiment
Research article	Norris, Maud J.	1962	Group effects on the activity and behaviour of adult males of the desert locust (Schistocerca gregaria Forsk.) in relation to sexual maturation	Animal Behaviour	Norris, Maud J.	UK	Schistocerca gregaria	Laboratory study, timed behavioral observations, group manipulations
Research article	Norris, Maud J.	1970	Aggregation response in ovipositing females of the desert locust, with special reference to the chemical factor	Journal of Insect Physiology	Norris, Maud J.	UK	Schistocerca gregaria	laboratory experiment
Research article	Norris, Maud J.	1964	Accelerating and Inhibiting Effects of Crowding on Sexual Maturation in Two Species of Locusts	Nature	Norris, Maud J.	UK	Locusta migratoria; Schistocerca gregaria	laboratory experiment
Research article	Norris, Maud J.	1965	An Inhibitory Effect of Allatectomized Males and Females on the Sexual Maturation of Young Male Adults of Schistocerca gregaria (Forsk.) (Orthoptera : Acrididae)	Nature	Norris, Maud J.	UK	Schistocerca gregaria	laboratory experiment
	Pener, Meir Paul					UK; Israel
Research article	Obeng-Ofori, Daniel	1993	Evidence for Mediation of Two Releaser Pheromones in the Aggregation Behavior of the Gregarious Desert Locust, Schistocerca gregaria (Forskål) (Orthoptera: Acrididae)	Journal of Chemical Ecology	Obeng-Ofori, Daniel	Kenya	Schistocerca gregaria	laboratory experiment
	Torto, Baldwin					Kenya
	Hassanali, Ahmed					Kenya
Research article	Obeng-Ofori, Daniel	1994	Fecal volatiles as part of the aggregation pheromone complex of the desert locust, Schistocerca gregaria (Forskal) (Orthoptera: Acrididae)	Journal of Chemical Ecology	Obeng-Ofori, Daniel	Kenya	Schistocerca gregaria	laboratory experiment
	Torto, Baldwin					Kenya
	Njagi, Peter G. N.					Kenya
	Hassanali, Ahmed					Kenya
	Amiani, Habert					Kenya
Research article	Ochieng, Samuel A.	1998	Fine structure and distribution of antennal sensilla of the desert locust, Schistocerca gregaria (Orthoptera: Acrididae)	Cell and Tissue Research	Ochieng, Samuel A.	Sweden	Schistocerca gregaria	laboratory experiment
	Hallberg, Eric					Sweden
	Hansson, Bill S.					Sweden
Research article	Ochieng, Samuel A.	1999	Responses of olfactory receptor neurones to behaviourally important odours in gregarious and solitarious desert locust, Schistocerca gregaria	Physiological Entomology	Ochieng, Samuel A.	Sweden	Schistocerca gregaria	laboratory experiment
	Hansson, Bill S.					Sweden
Research article	Ogoyi, Dorington O.	1998	Fat Body Triacylglycerol Lipase in Solitary and Gregarious Phases of Schistocerca gregaria (Forskal) (Orthoptera: Acrididae)	Comparative Biochemistry and Physiology Part B	Ogoyi, Dorington O.	Kenya	Schistocerca gregaria	laboratory experiment
	Osir, Ellie O.					Kenya
	Olembo, Norah K.					Kenya
Research article	Ogoyi, Dorington O.	1996	Effect of Phase Status on Responses to AKH I in the Desert Locust, Schistocerca gregaria gregaria	Archives of Insect Biochemistry and Physiology	Ogoyi, Dorington O.	Kenya	Schistocerca gregaria gregaria	laboratory experiment
	Osir, Ellie O.					Kenya
	Olembo, Norah K.					Kenya
Research article	Ott, Swidbert R.	2010	Gregarious desert locusts have substantially larger brains with altered proportions compared with the solitarious phase	Proceedings of the Royal Society B	Ott, Swidbert R.	UK	Schistocerca gregaria	laboratory experiment
	Rogers, Stephen M.					UK
Research article	Ott, Swidbert R.	2012	Critical role for protein kinase A in the acquisition of gregarious behavior in the desert locust	Proceedings of the National Academy of Sciences of the United States of America (PNAS)	Ott, Swidbert R.	UK	Schistocerca gregaria	laboratory experiment
	Verlinden, Heleen					Belgium
	Rogers, Stephen M.					UK
	Brighton, Caroline H.					UK
	Quah, Pei Shan					UK
	Vleugels, Rut K.					Belgium
	Verdonck, Rik					Belgium
	Vanden Broeck, Jozef					Belgium
Research article	Ely, Sidi Ould	2006	Mate Location Mechanism and Phase-Related Mate Preferences in Solitarius Desert Locust, Schistocerca gregaria	Journal of Chemical Ecology	Ely, Sidi Ould	Kenya	Schistocerca gregaria	laboratory experiment
	Mahamat, Hassane					Chad
	Njagi, Peter G. N.					Kenya
	Bashir, Magzoub Omer					Sudan
	El-Amin, Salah El-Tom					Sudan
	Hassanali, Ahmed					Kenya
Research article	Petelski, Inga	2024	Synergistic olfactory processing for social plasticity in desert locusts	Nature Communications	Petelski, Inga	Germany	Schistocerca gregaria	laboratory experiment
	Günzel, Yannick					Germany
	Sayin, Sercan					Germany
	Kraus, Susanne					Germany
	Couzin-Fuchs, Einat					Germany
Research article	Pener, Meir Paul	1979	Effect of exogenous juvenile hormones on mating behaviour and yellow colour in allatectomized adult male desert locusts	Physiological Entomology	Pener, Meir Paul	Israel	Schistocerca gregaria	laboratory experiment
	Lazarovici, P.					Israel
Research article	Pener, Meir Paul	1967	Effects of allatectomy and sectioning of the nerves of the corpora allata on oöcyte growth, male sexual behaviour, and colour change in adults of Schistocerca gregaria	Journal of Insect Physiology	Pener, Meir Paul	UK	Schistocerca gregaria	laboratory experiment
Research article	Plotnikov, V. I.	1924	Some Observations on the Variability of Locusta migratoria, L., in Breeding Experiments	Bulletin of Entomological Research	Plotnikov, V. I.	Turkestan	Locusta migratoria	Experimental experiment (Open-air cages and jars)
Research article	Pocco, Martina E.	2019	Density-Dependent Phenotypic Plasticity in the South American Locust, Schistocerca cancellata (Orthoptera: Acrididae)	Annals of the Entomological Society of America	Pocco, Martina E.	Argentina	Schistocerca cancellata	laboratory experiment
	Cigliano, M. Marta					Argentina
	Foquet, Bert					USA
	Lange, Carlos E.					Argentina
	Nieves, Eliana L.					Argentina
	Song, Hojun					USA
Research article	Rahman, Mazibur M.	2002	Search for peptidic molecular markers in hemolymph of crowd-(gregarious) and isolated-reared (solitary) desert locusts, Schistocerca gregaria	Peptides	Rahman, Mazibur M.	Belgium	Schistocerca gregaria	laboratory experiment
	Vanden Bosch, Luc					Belgium
	Baggerman, Geert					Belgium
	Clynen, Elke					Belgium
	Hens, K.					Belgium
	Hoste, Bruno					Belgium
	Meylaers, K.					Belgium
	Vercammen, T.					Belgium
	Schoofs, Liliane					Belgium
	De Loof, Arnold					Belgium
	Breuer, Michael					Belgium
Research article	Rahman, Mazibur M.	2003	Search for phase specific genes in the brain of desert locust, Schistocerca gregaria (Orthoptera: Acrididae) by differential display polymerase chain reaction	Comparative Biochemistry and Physiology Part A	Rahman, Mazibur M.	Belgium	Schistocerca gregaria	laboratory experiment
	Vandingenen, A.					Belgium
	Begum, Murshida					Belgium
	Breuer, Michael					Belgium
	De Loof, Arnold					Belgium
	Huybrechts, Roger					Belgium
Research article	Rahman, Mazibur M.	2003	Presence of [His⁷]-corazonin in the central nervous system of a newly isolated albino strain of Schistocerca gregaria (Orthoptera: Acrididae) – mass spectrometric and immunocytochemical evidence	European Journal of Entomology	Rahman, Mazibur M.	Belgium	Schistocerca gregaria	laboratory experiment
	Baggerman, Geert					Belgium
	Schoofs, Liliane					Belgium
	De Loof, Arnold					Belgium
	Breuer, Michael					Belgium
Research article	Rahman, Mazibur M.	2008	Localization of the phase-related 6-kDa peptide (PRP) in different tissues of the desert locust Schistocerca gregaria—Immunocytochemical and mass spectrometric approach	Journal of Insect Physiology	Rahman, Mazibur M.	Belgium; Germany	Schistocerca gregaria	laboratory experiment
	Breuer, Michael					Germany
	Begum, Murshida					Germany
	Baggerman, Geert					Belgium
	Huybrechts, Jurgen					Belgium
	De Loof, Arnold					Belgium
Research article	Rahman, Mazibur M.	2008	Phase-related 6-kDa peptide titre in haemolymph of larvae and adult Schistocerca gregaria and its role in yellow-protein synthesis	Physiological Entomology	Rahman, Mazibur M.	Belgium	Schistocerca gregaria	laboratory experiment
	Vanden Bosch, Luc					Belgium
	Begum, Murshida					Belgium
	Eidelmann, K.					Germany
	Breuer, Michael					Germany
	De Loof, Arnold					Belgium
Research article	Rahman, Mazibur M.	2003	Purification, isolation and search for possible functions of a phase-related 6080-Da peptide from the haemolymph of the desert locust, Schistocerca gregaria	Physiological Entomology	Rahman, Mazibur M.	Belgium	Schistocerca gregaria	laboratory experiment
	Baggerman, Geert					Belgium
	Begum, Murshida					Belgium
	De Loof, Arnold					Belgium
	Breuer, Michael					Belgium
Research article	Rai, M. M.	1997	Identification of Components of the Oviposition Aggregation Pheromone of the Gregarious Desert Locust, Schistocerca gregaria (Forskal)	Journal of Insect Physiology	Rai, M. M.	Kenya	Schistocerca gregaria	laboratory experiment
	Hassanali, Ahmed					Kenya
	Saini, R. K.					Kenya
	Odongo, Hezekiel					Kenya
	Kahoro, H.					Kenya
Research article	Redouane, Kerime	1985	Octopamine sensitive adenylate cyclase in the brain of the migratory locust Locusta migratoria cinerascens: comparison between different ages in the solitary and gregarious state	Comparative Biochemistry and Physiology Part C: Comparative Pharmacology	Redouane, Kerime	France	Locusta migratoria cinerascens	Laboratory experiment
	Fuzeau-Braesch, Suzel					France
Research article	Reynolds, Andy M.	2009	Predator Percolation, Insect Outbreaks, and Phase Polyphenism	Current Biology	Reynolds, Andy M.	UK	Schistocerca gregaria	Mathematical modeling
	Sword, Gregory A.					Australia
	Simpson, Stephen J.					Australia
	Reynolds, Don R.					UK
Research article	Robertson, R. Meldrum	2019	Anoxia tolerance of the adult Australian Plague Locust (Chortoicetes terminifera)	Comparative Biochemistry and Physiology Part A	Robertson, R. Meldrum	Australia; Canada	Chortoicetes terminifera	laboratory experiment
	Cease, Arianne J.					Australia; USA
	Simpson, Stephen J.					Australia
Research article	Robinson, Katie L.	2016	Alternative migratory locust phenotypes are associated with differences in the expression of genes encoding the methylation machinery	Insect Molecular Biology	Robinson, Katie L.	Australia	Locusta migratoria	laboratory experiment
	Tohidi-Esfahani, D.					Australia
	Ponton, Fleur					Australia
	Simpson, Stephen J.					Australia
	Sword, Gregory A.					USA
	Lo, N.					Australia
Research article	Robinson, Katie L.	2011	Evidence for Widespread Genomic Methylation in the Migratory Locust, Locusta migratoria (Orthoptera: Acrididae)	PLOS One	Robinson, Katie L.	Australia	Locusta migratoria	laboratory experiment
	Tohidi-Esfahani, Donya					Australia
	Lo, Nathan					Australia
	Simpson, Stephen J.					Australia
	Sword, Gregory A.					USA
Research article	Roessingh, Peter	1993	Analysis of Phase-Related Changes in Behaviour of Desert Locust Nymphs	Proceedings of the Royal Society B	Roessingh, Peter	UK	Schistocerca gregaria	laboratory experiment
	Simpson, Stephen J.					UK
	James, Samantha					UK
Research article	Roessingh, Peter	1994	The time-course of behavioural phase change in nymphs of the desert locust, Schistocerca gregaria	Physiological Entomology	Roessingh, Peter	UK	Schistocerca gregaria	laboratory experiment
	Simpson, Stephen J.					UK
Research article	Roessingh, Peter	1998	Effects of sensory stimuli on the behavioural phase state of the desert locust, Schistocerca gregaria	Journal of Insect Physiology	Roessingh, Peter	Netherlands	Schistocerca gregaria	laboratory experiment
	Bouaïchi, Abdelghani					Morocco
	Simpson, Stephen J.					UK
Research article	Roffey, J.	1968	Environmental and Behavioural Processes in a Desert Locust Outbreak	Nature	Roffey, J.	UK	Schistocerca gregaria	Field study
	Popov, G.					UK
Research article	Rogers, Stephen M.	2014	Rapid behavioural gregarization in the desert locust, Schistocerca gregaria entails synchronous changes in both activity and attraction to conspecifics	Journal of Insect Physiology	Rogers, Stephen M.	Australia	Schistocerca gregaria	laboratory experiment
	Cullen, Darron A.					UK
	Anstey, Michael L.					Australia
	Burrows, Malcolm					UK
	Despland, Emma					Canada
	Dodgson, Tim					Australia
	Matheson, Tom					UK
	Ott, Swidbert R.					UK
	Stettin, Katja					UK
	Sword, Gregory A.					USA
	Simpson, Stephen J.					Australia
Research article	Rogers, Stephen M.	2010	Spatiotemporal receptive field properties of a looming-sensitive neuron in solitarious and gregarious phases of the desert locust	Journal of Neurophysiology	Rogers, Stephen M.	UK	Schistocerca gregaria	laboratory experiment
	Harston, G.W.J.					UK
	Kilburn-Toppin, F.					UK
	Matheson, Tom					UK
	Burrows, Malcolm					UK
	Gabbiani, Fabrizio					USA
	Krapp, Holger G.					UK
Research article	Rogers, Stephen M.	2007	Compensatory Plasticity at an Identified Synapse Tunes a Visuomotor Pathway	Journal of Neuroscience	Rogers, Stephen M.	UK	Schistocerca gregaria	laboratory experiment
	Krapp, Holger G.					UK
	Burrows, Malcolm					UK
	Matheson, Thomas					UK
Research article	Rogers, Stephen M.	2003	Mechanosensory-induced behavioural gregarization in the desert locust Schistocerca gregaria	Journal of Experimental Biology	Rogers, Stephen M.	UK	Schistocerca gregaria	laboratory experiment
	Matheson, Thomas					UK
	Despland, Emma					UK
	Dodgson, Timothy					UK
	Burrows, Malcolm					UK
	Simpson, Stephen J.					UK
Research article	Rogers, Stephen M.	2004	Substantial changes in central nervous system neurotransmitters and neuromodulators accompany phase change in the locust	Journal of Experimental Biology	Rogers, Stephen M.	UK	Schistocerca gregaria	laboratory experiment
	Matheson, Thomas					UK
	Sasaki, Ken					UK
	Kendrick, Keith					UK
	Simpson, Stephen J.					UK
	Burrows, Malcolm					UK
Research article	Rogers, Stephen M.	2015	Differential activation of serotonergic neurons during short- and long-term gregarization of desert locusts	Proceedings of the Royal Society B	Rogers, Stephen M.	Australia	Schistocerca gregaria	laboratory experiment
	Ott, Swidbert R.					UK
Research article	Rogers, Stephen M.	2016	Increased muscular volume and cuticular specialisations enhance jump velocity in solitarious compared with gregarious desert locusts, Schistocerca gregaria	Journal of Experimental Biology	Rogers, Stephen M.	UK	Schistocerca gregaria	laboratory experiment
	Riley, Joanna					UK
	Brighton, Caroline					UK
	Sutton, Gregory P.					UK
	Cullen, Darron A.					UK
	Burrows, Malcolm					UK
Research article	Rono, Edwin	2008	Concentration-dependent parsimonious releaser roles of gregarious male pheromone of the desert locust, Schistocerca gregaria	Journal of Insect Physiology	Rono, Edwin	Kenya	Schistocerca gregaria	laboratory experiment
	Njagi, Peter G. N.					Kenya
	Bashir, Magzoub Omer					Sudan
	Hassanali, Ahmed					Kenya
Research article	Saadi, Somia	2024	The Multivariate Regression Models Suggested as Standardising Tools for Categorising Solitarious and Gregarious Groups of the Main Pest Locust, Schistocerca gregaria, Produce Reproducible Results	Insects	Saadi, Somia	Spain	Schistocerca gregaria	laboratory experiment
	Bakkali, Noureddine					Spain
	Martín-Blázquez, Rubén					Spain
	Badih, Abdelmounim					Spain
	Bakkali, Mohammed					Spain
Research article	Islam, M. Saiful	1994	Parental Effects on the Behaviour and Colouration of Nymphs of the Desert Locust Schistocerca gregaria	Journal of Insect Physiology	Islam, M. Saiful	UK	Schistocerca gregaria	laboratory experiment
	Roessingh, Peter					UK
	Simpson, Stephen J.					UK
	McCaffery, Alan R.					UK
Research article	Islam, M. Saiful	1994	Effects of Population Density Experienced by Parents during Mating and Oviposition on the Phase of Hatchling Desert Locusts, Schistocerca gregaria	Proceedings of the Royal Society B	Islam, M. Saiful	UK	Schistocerca gregaria	laboratory experiment
	Roessingh, Peter					UK
	Simpson, Stephen J.					UK
	McCaffery, Alan R.					UK
Research article	Sas, Filip	2007	Development of a real-time PCR assay for measurement of yellow protein mRNA transcription in the desert locust Schistocerca gregaria: A basis for isolation of a peptidergic regulatory factor	Peptides	Sas, Filip	Belgium	Schistocerca gregaria	laboratory experiment
	Begum, Murshida					Belgium
	Vandersmissen, Tim					Belgium
	Geens, M.					Belgium
	Claeys, Ilse					Belgium
	Van Soest, Sofie					Belgium
	Huybrechts, Jurgen					Belgium
	Huybrechts, Roger					Belgium
	De Loof, Arnold					Belgium
Research article	Schoofs, Liliane	2000	The pigmentotropic hormone [His7]-corazonin, absent in a Locusta migratoria albino strain, occurs in an albino strain of Schistocerca gregaria	Molecular and Cellular Endocrinology	Schoofs, Liliane	Belgium	Schistocerca gregaria; Locusta migratoria	laboratory experiment
	Baggerman, Geert					Belgium
	Veelaert, Dirk					Belgium
	Breuer, Michael					Belgium
	Tanaka, Seiji					Japan
	De Loof, Arnold					Belgium
Research article	Schneider, M.	1994	Lipid Storage and Mobilization by Flight in Relation to Phase and Age of Schistocerca gregaria Females	Insect Biochemistry and Molecular Biology	Schneider, M.	Germany	Schistocerca gregaria	laboratory experiment
	Dorn, A.					Germany
Research article	Schneider, M.	1995	Effects of JH III and JH analogues on phase-related growth, egg maturation and lipid metabolism in Schistocerca gregaria females	Journal of Insect Physiology	Schneider, M.	Germany	Schistocerca gregaria	Laboratory experiment
	Wiesel, G.					Germany
	Dorn, A.					Germany
Research article	Seidelmann, Karsten	2000	Analysis of release and role of benzyl cyanide in male desert locusts, Schistocerca gregaria	Journal of Chemical Ecology	Seidelmann, Karsten	Germany	Schistocerca gregaria	laboratory experiment
	Luber, Karl					Germany
	Ferenz, Hans-Jörg					Germany
Research article	Seidelmann, Karsten	2002	Courtship inhibition pheromone in desert locusts, Schistocerca gregaria	Journal of Insect Physiology	Seidelmann, Karsten	Germany	Schistocerca gregaria	laboratory experiment
	Ferenz, Hans-Jörg					Germany
Research article	Seidelmann, Karsten	2003	Wings and legs are production sites for the desert locust courtship-inhibition pheromone, phenylacetonitrile	Journal of Insect Physiology	Seidelmann, Karsten	Germany	Schistocerca gregaria	laboratory experiment
	Weinert, Heike					Germany
	Ferenz, Hans-Jörg					Germany
Research article	Seidelmann, Karsten	2005	Phenylacetonitrile is a male specific repellent in gregarious desert locusts, Schistocerca gregaria	Chemoecology	Seidelmann, Karsten	Germany	Schistocerca gregaria	laboratory experiment
	Warnstorff, K.					Germany
	Ferenz, Hans-Jörg					Germany
Research article	Sayin, Sercan	2025	The behavioral mechanisms governing collective motion in swarming locusts	Science	Sayin, Sercan	Germany	Schistocerca gregaria	Field study and laboratory experiment
	Couzin-Fuchs, Einat					Germany
	Petelski, Inga					Germany
	Günzel, Yannick					Germany
	Salahshour, Mohammad					Germany
	Lee, Chi-Yu					Germany
	Graving, Jacob M.					USA
	Li, Liang					Germany
	Deussen, Oliver					Germany
	Sword, Gregory A.					USA
	Couzin, Iain D.					Germany; USA
Research article	Simões, Patrício M.V.	2013	Phenotypic Transformation Affects Associative Learning in the Desert Locust	Current Biology	Simões, Patrício M.V.	UK; Portugal	Schistocerca gregaria	laboratory experiment
	Niven, Jeremy E.					UK
	Ott, Swidbert R.					UK
Research article	Shalev, Deborah E.	2003	Nuclear magnetic resonance (NMR) studies of the dark-color-inducing neurohormone of locusts and corazonin	Insect Biochemistry and Molecular Biology	Shalev, Deborah E.	Israel	Locusta migratoria	laboratory experiment
	Yerushalmi, Yoram					Israel
	Pener, Meir Paul					Israel
	Kustanovich, Irina					Israel
Research article	Shen, Sifan	2024	Population Density-Dependent Developmental Regulation in Migratory Locust	Insects	Shen, Sifan	China	Locusta migratoria	laboratory experiment
	Zhang, Long					China
	Zhang, Liwei					China
Research article	Shi, Wangpeng	2014	Unveiling the mechanism by which microsporidian parasites prevent locust swarm behavior	Proceedings of the National Academy of Sciences of the United States of America (PNAS)	Shi, Wangpeng	China	Locusta migratoria manilensis	Laboratory experiment
	Guo, Yang					China
	Xu, Chuan					China
	Tan, Shuqian					China
	Miao, Jing					China
	Feng, Yanjie					China
	Zhao, Hong					China
	St. Leger, Raymond J.					USA
	Fang, Weiguo					China
Research article	Shi, W. P.	2004	Disruption of aggregation behaviour of oriental migratory locusts (Locusta migratoria manilensis) infected with Nosema locustae	Journal of Applied Entomology	Shi, W. P.	China	Locusta migratoria manilensis	Laboratory experiment, olfactometry, electroantennography
	Njagi, P. G. N.					Kenya
Research article	Shimizu, Yuko	2012	Gregarization of the migratory locust Locusta migratoria (Orthoptera: Acrididae) and prompt control on a subtropical island in Okinawa, Japan	International Journal of Tropical Insect Science	Shimizu, Yuko	Japan	Locusta migratoria	Field study
	Nishide, Yudai					Japan
	Tanaka, Seiji					Japan
	Murata, Masanori					Japan
	Sikenbaru, Naoshi					Japan
	Yoza, Masahiko					Japan
	Miyaguni, Hirohumi					Japan
	Matayosi, Yusuke					Japan
Research article	Simonet, Gert	2005	Characterization of two novel pacifastin-like peptide precursor isoforms in the desert locust (Schistocerca gregaria): cDNA cloning, functional analysis and real-time RT-PCR gene expression studies	Biochemical Journal	Simonet, Gert	Belgium	Schistocerca gregaria	laboratory experiment
	Breugelmans, Bert					Belgium
	Proost, Paul					Belgium
	Claeys, Ilse					Belgium
	Van Damme, Jozef					Belgium
	De Loof, Arnold					Belgium
	Vanden Broeck, Jozef					Belgium
Research article	Simonet, Gert	2004	Transcript profiling of pacifastin-like peptide precursors in crowd- and isolated-reared desert locusts	Biochemical and Biophysical Research Communications	Simonet, Gert	Belgium	Schistocerca gregaria	laboratory experiment
	Claeys, Ilse					Belgium
	Breugelmans, Bert					Belgium
	Van Soest, Sofie					Belgium
	De Loof, Arnold					Belgium
	Vanden Broeck, Jozef					Belgium
Research article	Simpson, Stephen J.	2002	A comparison of nutritional regulation in solitarious- and gregarious-phase nymphs of the desert locust Schistocerca gregaria	Journal of Experimental Biology	Simpson, Stephen J.	UK	Schistocerca gregaria	laboratory experiment
	Raubenheimer, D.					UK
	Behmer, Spencer T.					UK
	Whitworth, A.					UK
	Wright, G.A.					UK
Research article	Simpson, Stephen J.	2001	Gregarious behavior in desert locusts is evoked by touching their back legs	Proceedings of the National Academy of Sciences of the United States of America (PNAS)	Simpson, Stephen J.	UK	Schistocerca gregaria	laboratory experiment
	Despland, Emma					UK
	Hägele, Bernd F.					UK
	Dodgson, Timothy					UK
Research article	Song, Hojun	2017	Phylogeny of locusts and grasshoppers reveals complex evolution of density-dependent phenotypic plasticity	Scientific Reports	Song, Hojun	USA	Schistocerca gregaria; Schistocerca piceifrons; Schistocerca cancellata; and sedentary species	Phylogenetic study
	Foquet, Bert					USA
	Mariño-Pérez, Ricardo					USA
	Woller, Derek A.					USA
Research article	Song, Hojun	2005	Phylogenetic perspectives on the evolution of locust phase polyphenism	Journal of Orthoptera Research	Song, Hojun	USA	Schistocerca gregaria; Schistocerca piceifrons; Schistocerca cancellata; and others	Phylogenetic study
Research article	Song, Hojun	2008	Phylogeny of bird-grasshopper subfamily Cyrtacanthacridinae (Orthoptera: Acrididae) and the evolution of locust phase polyphenism	Cladistics	Song, Hojun	USA	Schistocerca gregaria; Schistocerca piceifrons; Schistocerca cancellata; Nomadacris septemfasciata; Austracris guttulosa; and others	Phylogenetic study
	Wenzel, John W.					USA
Research article	Stahr, Christiane	2016	Individual Pheromone Signature in Males: Prerequisite for Pheromone-Mediated Mate Assessment in the Central American Locust, Schistocerca piceifrons	Journal of Chemical Ecology	Stahr, Christiane	Germany	Schistocerca piceifrons	Laboratory experiment
	Seidelmann, Karsten					Germany
Research article	Stower, W. J.	1960	Morphometric Studies of the Desert Locust, Schistocerca gregaria (Forsk.)	Journal of Animal Ecology	Stower, W. J.	Kenya	Schistocerca gregaria	Field study
	Davies, D. E.					UK
	Jones, I. B.					UK
Research article	Sugahara, Ryohei	2021	Ovipositional inhibition effect of locust fecal extracts in the migratory locust, Locusta migratoria (Orthoptera: Acrididae)	Applied Entomology and Zoology	Sugahara, Ryohei	Japan	Locusta migratoria; Schistocerca gregaria	laboratory experiment
	Hirota, Keiryu					Japan
	Sakakibara, Soranosuke					Japan
Research article	Sugahara, Ryohei	2015	Knockdown of the corazonin gene reveals its critical role in the control of gregarious characteristics in the desert locust	Journal of Insect Physiology	Sugahara, Ryohei	Japan	Schistocerca gregaria; Locusta migratoria	laboratory experiment
	Saeki, Shinjiro					Japan
	Jouraku, Akiya					Japan
	Shiotsuki, Takahiro					Japan
	Tanaka, Seiji					Japan
Research article	Sugahara, Ryohei	2018	Environmental and hormonal control of body color polyphenism in late-instar desert locust nymphs: Role of the yellow protein	Insect Biochemistry and Molecular Biology	Sugahara, Ryohei	Japan	Schistocerca gregaria	laboratory experiment
	Tanaka, Seiji					Japan
Research article	Sugahara, Ryohei	2017	Two types of albino mutants in desert and migratory locusts are caused by gene defects in the same signaling pathway	Gene	Sugahara, Ryohei	Japan	Locusta migratoria; Schistocerca gregaria	laboratory experiment
	Tanaka, Seiji					Japan
	Jouraku, Akiya					Japan
	Shiotsuki, Takahiro					Japan
Research article	Sugahara, Ryohei	2016	Functional characterization of the corazonin-encoding gene in phase polyphenism of the migratory locust, Locusta migratoria (Orthoptera: Acrididae)	Applied Entomology and Zoology	Sugahara, Ryohei	Japan	Locusta migratoria	laboratory experiment
	Tanaka, Seiji					Japan
	Jouraku, Akiya					Japan
	Shiotsuki, Takahiro					Japan
Research article	Sugahara, Ryohei	2018	Identification of a transcription factor that functions downstream of corazonin in the control of desert locust gregarious body coloration	Insect Biochemistry and Molecular Biology	Sugahara, Ryohei	Japan	Schistocerca gregaria; Locusta migratoria	laboratory experiment
	Tanaka, Seiji					Japan
	Jouraku, Akiya					Japan
	Shiotsuki, Takahiro					Japan
Research article	Sword, Gregory A.	2003	To be or not to be a locust? A comparative analysis of behavioral phase change in nymphs of Schistocerca americana and S. gregaria	Journal of Insect Physiology	Sword, Gregory A.	USA	Schistocerca americana; Schistocerca gregaria	laboratory experiment
Research article	Sword, Gregory A.	2000	Is there an intraspecific role for density-dependent colour change in the desert locust?	Animal Behaviour	Sword, Gregory A.	UK	Schistocerca gregaria	laboratory experiment
	Simpson, Stephen J.					UK
Research article	Sword, Gregory A.	2000	Density-dependent aposematism in the desert locust	Proceedings of the Royal Society B	Sword, Gregory A.	UK	Schistocerca gregaria	laboratory experiment
	Simpson, Stephen J.					UK
	El Hadi, Ould Taleb M.					Mauritania
	Wilps, Hans					Mauritania
Research article	Symmons, P. M.	1969	A morphometric measure of phase in the desert locust, Schistocerca gregaria (Forsk.)	Bulletin of Entomological Research	Symmons, P. M.	UK	Schistocerca gregaria	Field Study
Research article	Tanaka, Seiji	1993	Effects of Daylength and Hopper Density on Reproductive Traits in a Japanese Population of the Migratory Locust, Locusta migratoria L.	Journal of Insect Physiology	Tanaka, Seiji	Japan	Locusta migratoria	Field & laboratory
	Hakomori, Takumi					Japan
	Hasegawa, Eishi					Japan
Research article	Tanaka, Seiji	1994	A Neuropeptide Controlling the Dark Pigmentation in Color Polymorphism of the Migratory Locust, Locusta migratoria	Journal of Insect Physiology	Tanaka, Seiji	Japan	Locusta migratoria	laboratory experiment
	Pener, Meir Paul					Israel
Research article	Tanaka, Seiji	2000	Hormonal control of body-color polymorphism in Locusta migratoria: interaction between [His7]-corazonin and juvenile hormone	Journal of Insect Physiology	Tanaka, Seiji	Japan	Locusta migratoria	laboratory experiment
Research article	Tanaka, Seiji	2000	Induction of darkening by corazonins in several species of Orthoptera and their possible presence in ten insect orders	Applied Entomology and Zoology	Tanaka, Seiji	Japan	Locusta migratoria; Schistocerca gregaria;other orthoptera	laboratory experiment
Research article	Tanaka, Seiji	2000	The role of [His⁷]-corazonin in the control of body-color polymorphism in the migratory locust, Locusta migratoria (Orthoptera: Acrididae)	Journal of Insect Physiology	Tanaka, Seiji	Japan	Locusta migratoria	laboratory experiment
Research article	Tanaka, Seiji	2002	The dark-color inducing neuropeptide, [His<sup>7</sup>]-corazonin, causes a shift in morphometric characteristics towards the gregarious phase in isolated-reared (solitarious) Locusta migratoria	Journal of Insect Physiology	Tanaka, Seiji	Japan	Locusta migratoria	laboratory experiment
	Zhu, Dao-Hong					Japan
	Hoste, Bruno					Belgium
	Breuer, Michael					Belgium
Research article	Tanaka, Seiji	2003	Effects of temperature and [His7]-corazonin on the body darkening in Locusta migratoria	Physiological Entomology	Tanaka, Seiji	Japan	Locusta migratoria	laboratory experiment
Research article	Tanaka, Seiji	2024	Geographic variation in body size of the migratory locust Locusta migratoria (Orthoptera, Acrididae): Masaki’s cline and phase polyphenism	Journal of Orthoptera Research	Tanaka, Seiji	Japan	Locusta migratoria	Field and laboratory
Research article	Tanaka, Seiji	2022	Long-term monitoring of body size and morphometric ratios in the migratory locust, Locusta migratoria (Orthoptera: Acrididae)	Applied Entomology and Zoology	Tanaka, Seiji	Japan	Locusta migratoria	Field study
Research article	Tanaka, Seiji	2012	Re-examination of the roles of environmental factors in the control of body-color polyphenism in solitarious nymphs of the desert locust Schistocerca gregaria with special reference to substrate color and humidity	Journal of Insect Physiology	Tanaka, Seiji	Japan	Schistocerca gregaria	laboratory experiment
	Harano, Ken-ichi					Japan
	Nishide, Yudai					Japan
Research article	Tanaka, Seiji	2006	Phase-related body-color polyphenism in hatchlings of the desert locust, Schistocerca gregaria: Re-examination of the maternal and crowding effects	Journal of Insect Physiology	Tanaka, Seiji	Japan	Schistocerca gregaria	laboratory experiment
	Maeno, Koutaro					Japan
Research article	Tanaka, Seiji	2007	Albino corpus cardiacum extracts induce morphometric gregarization in isolated albino locusts, Locusta migratoria, that are deficient in corazonin	Physiological Entomology	Tanaka, Seiji	Japan	Locusta migratoria	laboratory experiment
Research article	Tanaka, Seiji	2008	Maternal effects on progeny body size and color in the desert locust, Schistocerca gregaria: Examination of a current view	Journal of Insect Physiology	Tanaka, Seiji	Japan	Schistocerca gregaria	laboratory experiment
	Maeno, Koutaro					Japan
Research article	Tanaka, Seiji	2010	Upsurges of desert locust populations in Mauritania: Body coloration, behavior and morphological characteristics	Appl. Entomol. Zool.	Tanaka, Seiji	Japan	Schistocerca gregaria	Field study
	Maeno, Koutaro					Japan
	Ould Mohamed, Sid’Ahmed					Mauritania
	Ould Ely, Sidi					Mauritania
	Babah Ebbe, Mohamed Abdallahi					Mauritania
Research article	Tanaka, Seiji	2012	Do desert locust hoppers develop gregarious characteristics by watching a video?	Journal of Insect Physiology	Tanaka, Seiji	Japan	Schistocerca gregaria	laboratory experiment
	Nishide, Yudai					Japan
Research article	Tanaka, Seiji	2013	Behavioral phase shift in nymphs of the desert locust, Schistocerca gregaria: Special attention to attraction/avoidance behaviors and the role of serotonin	Journal of Insect Physiology	Tanaka, Seiji	Japan	Schistocerca gregaria	laboratory experiment
	Nishide, Yudai					Japan
Research article	Tanaka, Seiji	2016	Body-color and behavioral responses by the mid-instar nymphs of the desert locust, Schistocerca gregaria (Orthoptera: Acrididae) to crowding and visual stimuli	Entomological Science	Tanaka, Seiji	Japan	Schistocerca gregaria	laboratory experiment
	Saeki, Shinjiro					Japan
	Nishide, Yudai					Japan
	Sugahara, Ryohei					Japan
	Shiotsuki, Takahiro					Japan
Research article	Tanaka, Seiji	2003	Phase-Related Differences in Mating Strategy of a Locust (Orthoptera: Acrididae)	Annals of the Entomological Society of America	Tanaka, Seiji	Japan	Locusta migratoria	laboratory experiment
	Zhu, Dao-Hong					China; Japan
Research article	Tawfik, Amer I.	1997	Effects of Juvenile Hormone Treatment on Phase Changes and Pheromone Production in the Desert Locust, Schistocerca gregaria (Forskal) (Orthoptera: Acrididae)	Journal of Insect Physiology	Tawfik, Amer I.	Egypt; Kenya	Schistocerca gregaria	laboratory experiment
	Osir, Ellie O.					Kenya
	Hassanali, Ahmed					Kenya
	Ismail, Sayed H.					Egypt
Research article	Tawfik, Amer I.	1997	Haemolymph Ecdysteroids and the Prothoracic Glands in the Solitary and Gregarious Adults of Schistocerca gregaria	Journal of Insect Physiology	Tawfik, Amer I.	Kenya; Egypt	Schistocerca gregaria	laboratory experiment
	Vedrová, Anna					Czech Republic
	Li, Weiwei					Czech Republic
	Sehnal, František					Czech Republic
	Obeng-Ofori, Daniel					Kenya
Research article	Tawfik, Amer I.	1999	Identification of the gregarization-associated dark-pigmentotropin in locusts through an albino mutant	Proceedings of the National Academy of Sciences of the United States of America (PNAS)	Tawfik, Amer I.	Japan	Schistocerca gregaria; Locusta migratoria	laboratory experiment
	Tanaka, Seiji					Japan
	De Loof, Arnold					Belgium
	Schoofs, Liliane					Belgium
	Baggerman, Geert					Belgium
	Waelkens, Etienne					Belgium
	Derua, Rita					Belgium
	Milner, Yoram					Israel
	Yerushalmi, Yoram					Israel
	Pener, Meir Paul					Israel
Research article	Tawfik, Amer I.	1999	Ecdysteroids During Ovarian Development and Embryogenesis in Solitary and Gregarious Schistocerca gregaria	Archives of Insect Biochemistry and Physiology	Tawfik, Amer I.	Egypt; Kenya	Schistocerca gregaria	laboratory experiment
	Vedrová, Anna					Czech Republic
	Sehnal, František					Czech Republic
Research article	Tawfik, Amer I.	2002	Possible involvement of ecdysteroids in photoperiodically induced suppression of ovarian development in a Japanese strain of the migratory locust, Locusta migratoria	Journal of Insect Physiology	Tawfik, Amer I.	Japan	Locusta migratoria	laboratory experiment
	Tanaka, Yoshiaki					Japan
	Tanaka, Seiji					Japan
Research article	Tawfik, Amer I.	2000	Time-course haemolymph juvenile hormone titres in solitarious and gregarious adults of Schistocerca gregaria, and their relation to pheromone emission, CA volumetric changes and oocyte growth	Journal of Insect Physiology	Tawfik, Amer I.	Kenya	Schistocerca gregaria	laboratory experiment
	Treiblmayr, Karl					Austria
	Hassanali, Ahmed					Kenya
	Osir, E.O.					Kenya
Research article	Tobback, Julie	2013	Developmental- and food-dependent foraging transcript levels in the desert locust	Insect Science	Tobback, Julie	Belgium	Schistocerca gregaria	laboratory experiment
	Verlinden, Heleen					Belgium
	Vuerinckx, Kristel					Belgium
	Vleugels, Rut					Belgium
	Vanden Broeck, Jozef					Belgium
	Huybrechts, Roger					Belgium
Research article	Tong, Xi-Wen	2015	Proteomic analysis reveals that COP9 signalosome complex subunit 7A (CSN7A) is essential for the phase transition of migratory locust	Scientific Reports	Tong, Xi-Wen	China	Locusta migratoria	Laboratory experiment; Proteomic analysis (iTRAQ), qRT-PCR, RNAi, behavioral assays
	Chen, Bing					China
	Huang, Li-Hua					China
	Feng, Qi-Li					China
	Kang, Le					China
Research article	Topaz, Chad M.	2012	Locust Dynamics: Behavioral Phase Change and Swarming	PLoS Computational Biology	Topaz, Chad M.	USA	Schistocerca gregaria; Locusta migratoria; Chortoicetes terminifera	Modeling
	D'Orsogna, Maria R.					USA
	Edelstein-Keshet, L.					Canada
	Bernoff, Andrew J.					USA
Research article	Torto, Baldwyn	1994	Aggregation Pheromone System of Adult Gregarious Desert Locust Schistocerca Gregaria (Forskal)	Journal of Chemical Ecology	Torto, Baldwyn	Kenya	Schistocerca gregaria	laboratory experiment
	Obeng-Ofori, Daniel					Kenya
	Njagi, Peter G. N.					Kenya
	Hassanali, Ahmed					Kenya
	Amiani, Habert					Kenya
Research article	Torto, Baldwyn	1996	Aggregation pheromone system of nymphal gregarious desert locust, Schistocerca gregaria (Forskal)	Journal of Chemical Ecology	Torto, Baldwyn	Kenya	Schistocerca gregaria	laboratory experiment
	Njagi, Peter G. N.					Kenya
	Hassanali, Ahmed					Kenya
	Amiani, Habert					Kenya
Research article	Torto, Baldwyn	1999	Evidence for additional pheromonal components mediating oviposition aggregation in Schistocerca gregaria	Journal of Chemical Ecology	Torto, Baldwyn	Kenya	Schistocerca gregaria	laboratory experiment
	Assad, Yousif					Kenya
	Njagi, Peter G. N.					Kenya
	Hassanali, Ahmed					Kenya
Research article	Unni, Anjana P.	2024	Olfactory Mating Signals in the Migratory Locust Locusta migratoria	Journal of Chemical Ecology	Unni, Anjana P.	Germany	Locusta migratoria	laboratory experiment
	Knaden, Markus					Germany
	Hansson, Bill S.					Germany
Research article	Uvarov, B. P.	1921	A revision of the genus Locusta, L. (= Pachytylus, Fieb.), with a new theory as to the periodicity and migrations of locusts	Bulletin of Entomological Research	Uvarov, B. P.	UK	Locusta migratoria; Locustana pardalina	Field study and laboratory experiment
Research article	Uvarov, B. P.	1936	Phase Variation and Rate of Development in the Algerian Race of the Migratory Locust (Locusta migratoria, L.)	Bulletin of Entomological Research	Uvarov, B. P.	UK	Locusta migratoria	laboratory experiment
	Hamilton, A. G.					UK
Research article	van der Zee, Brenda	2002	Food mixing strategies in the desert locust: effects of phase, distance between foods, and food nutrient content	Entomologia Experimentalis et Applicata	van der Zee, Brenda	UK; Netherlands	Schistocerca gregaria	laboratory experiment
	Behmer, Spencer T.					UK
	Simpson, Stephen J.					UK
Research article	Vandersmissen, Tim	2006	Degradation profile of [His⁷]-corazonin in the hemolymph of the desert locust Schistocerca gregaria	Peptides	Vandersmissen, Tim	Belgium	Schistocerca gregaria	laboratory experiment
	Hoste, Bruno					Belgium
	Baggerman, Geert					Belgium
	Huybrechts, Jurgen					Belgium
	De Loof, Arnold					Belgium
	Chaltin, Patrick					Belgium
	Proost, Paul					Belgium
	Breuer, Michael					Germany
Research article	Verlinden, Heleen	2020	First draft genome assembly of the desert locust, Schistocerca gregaria	F1000Research	Verlinden, Heleen	Belgium	Schistocerca gregaria	laboratory experiment
	Sterck, Lieven					Belgium
	Li, Jia					Belgium
	Li, Zhen					Belgium
	Yssel, Anna					South Africa
	Gansemans, Yannick					Belgium
	Verdonck, Rik					Belgium; France
	Holtof, Michiel					Belgium
	Song, Hojun					USA
	Behmer, Spencer T.					USA
	Sword, Gregory A.					USA
	Matheson, Tom					UK
	Ott, Swidbert R.					UK
	Deforce, Dieter					Belgium
	Van Nieuwerburgh, F.					Belgium
	Van de Peer, Y.					Belgium
	Vanden Broeck, Jozef					Belgium
Research article	Verlinden, Heleen	2010	The cloning, phylogenetic relationship and distribution pattern of two new putative GPCR-type octopamine receptors in the desert locust (Schistocerca gregaria)	Journal of Insect Physiology	Verlinden, Heleen	Belgium	Schistocerca gregaria	laboratory experiment
	Vleugels, Rut					Belgium
	Marchal, Elisabeth					Belgium
	Badisco, Liesbeth					Belgium
	Tobback, Julie					Belgium
	Pflüger, Hans-Joachim					Germany
	Blenau, Wolfgang					Germany
	Vanden Broeck, Jozef					Belgium
Research article	Wang, Hongsheng	2007	cDNA cloning of heat shock proteins and their expression in the two phases of the migratory locust	Insect Molecular Biology	Wang, Hongsheng	China	Locusta migratoria	laboratory experiment
	Wang, Xianhui					China
	Zhou, C.-S.					China
	Huang, L.-H.					China
	Zhang, S.-F.					China
	Guo, Wei					China
	Kang, Le					China
Research article	Wang, Hongsheng	2012	Parental phase status affects the cold hardiness of progeny eggs in locusts	Functional Ecology	Wang, Hongsheng	China	Locusta migratoria	laboratory experiment
	Ma, Zongyuan					China
	Cui, Feng					China
	Wang, Xianhui					China
	Guo, Wei					China
	Lin, Zhe					China
	Yang, Pengcheng					China
	Kang, Le					China
Research article	Wang, Xianhui	2014	The locust genome provides insight into swarm formation and long-distance flight	Nature Communications	Wang, Xianhui	China	Locusta migratoria	laboratory experiment
	Fang, Xiaodong					China
	Yang, Pengcheng					China
	Jiang, Xuanting					China
	Jiang, Feng					China
	Zhao, Dejian					China
	Li, Bolei					China
	Cui, Feng					China
	Wei, Jianing					China
	Ma, Chuan					China
	Wang, Yundan					China
	He, Jing					China
	Luo, Yuan					China
	Wang, Zhifeng					China
	Guo, Xiaojiao					China
	Guo, Wei					China
	Wang, Xuesong					China
	Zhang, Yi					China
	Yang, Meiling					China
	Hao, Shuguang					China
	Chen, Bing					China
	Ma, Zongyuan					China
	Yu, Dan					China
	Xiong, Zhiqiang					China
	Zhu, Yabing					China
	Fan, Dingding					China
	Han, Lijuan					China
	Wang, Bo					China
	Chen, Yuanxin					China
	Wang, Junwen					China
	Yang, Lan					China
	Zhao, Wei					China
	Feng, Yue					China
	Chen, Guanxing					China
	Lian, Jinmin					China
	Li, Qiye					China
	Huang, Zhiyong					China
	Yao, Xiaoming					China
	Lv, Na					China
	Zhang, Guojie					China
	Li, Yingrui					China
	Wang, Jian					China
	Wang, Jun					China
	Zhu, Baoli					China
	Kang, Le					China
Research article	Wang, Zhifeng	2015	Identification and functional analysis of olfactory receptor family reveal unusual characteristics of the olfactory system in the migratory locust	Cellular and Molecular Life Sciences	Wang, Zhifeng	China	Locusta migratoria	Laboratory experiment; Genome/transcriptome analysis, RNAi, behavioral olfactometer assay, RT-PCR, phylogenetic analysis
	Yang, Pengcheng					China
	Chen, Dafeng					China
	Jiang, Feng					China
	Li, Yan					China
	Wang, Xianhui					China
	Kang, Le					China
Research article	Wang, Yundan	2022	Variation of TNF modulates cellular immunity of gregarious and solitary locusts against fungal pathogen Metarhizium anisopliae	Proceedings of the National Academy of Sciences of the United States of America (PNAS)	Wang, Yundan	China	Locusta migratoria	laboratory experiment
	Tong, Xiwen					China
	Yuan, Shenglei					China
	Yang, Pengcheng					China
	Li, Ling					China
	Zhao, Yong					China
	Kang, Le					China
Research article	Wang, Yundan	2013	Altered Immunity in Crowded Locust Reduced Fungal (Metarhizium anisopliae) Pathogenesis	PLOS Pathogens	Wang, Yundan	China	Locusta migratoria	laboratory experiment
	Yang, Pengcheng					China
	Cui, Feng					China
	Kang, Le					China
Research article	Wedekind-Hirschberger, S.	1999	Expression of phase-specific haemolymph polypeptides in a laboratory strain and field catches of Schistocerca gregaria	Journal of Insect Physiology	Wedekind-Hirschberger, S.	Germany	Schistocerca gregaria	laboratory experiment and field study
	Sickold, S.					Germany
	Dorn, A.					Germany
Research article	Wei, Jianing	2019	Phenylacetonitrile in locusts facilitates an antipredator defense by acting as an olfactory aposematic signal and cyanide precursor	Science Advances	Wei, Jianing	China	Locusta migratoria	laboratory experiment
	Shao, Wenbo					China
	Cao, Minmin					China
	Ge, Jin					China
	Yang, Pengcheng					China
	Chen, Li					China
	Wang, Xianhui					China
	Kang, Le					China
Research article	Wei, Jianing	2017	Composition and emission dynamics of migratory locust volatiles in response to changes in developmental stages and population density	Insect Science	Wei, Jianing	China	Locusta migratoria	laboratory experiment
	Shao, Wenbo					China
	Wang, Xianhui					China
	Ge, Jin					China
	Chen, Xiangyong					China
	Yu, Dan					China
	Kang, Le					China
Research article	Wei, Yuanyuan	2009	Characterization and comparative profiling of the small RNA transcriptomes in two phases of locust	Genome Biology	Wei, Yuanyuan	China	Locusta migratoria	laboratory experiment
	Chen, Shuang					China
	Yang, Pengcheng					China
	Ma, Zongyuan					China
	Kang, Le					China
Research article	Wiesel, Gabriele	1996	Effects of Juvenile Hormone and Juvenile Hormone Analogues on the Phase Behaviour of Schistocerca gregaria and Locusta migratoria	Journal of Insect Physiology	Wiesel, Gabriele	Germany	Schistocerca gregaria; Locusta migratoria	laboratory experiment
	Tappermann, Sonja					Germany
	Dorn, August					Germany
Research article	Wilson, Ian David	1978	Variations in ecdysteroid levels in 5th instar larvae of Schistocerca gregaria in gregarious and solitary phases	Journal of Insect Physiology	Wilson, Ian David	UK	Schistocerca gregaria	laboratory experiment
	Morgan, Erik David					UK
Research article	Wilson, Kenneth	2002	Coping with crowds: Density-dependent disease resistance in desert locusts	Proceedings of the National Academy of Sciences of the United States of America (PNAS)	Wilson, Kenneth	UK	Schistocerca gregaria	laboratory experiment
	Thomas, Matthew B.					UK
	Blanford, Simon					UK
	Doggett, Matthew					UK
	Simpson, Stephen J.					UK
	Moore, Sarah L.					UK
Research article	Wu, Rui	2012	Metabolomic analysis reveals that carnitines are key regulatory metabolites in phase transition of the locusts	Proceedings of the National Academy of Sciences of the United States of America (PNAS)	Wu, Rui	China	Locusta migratoria	laboratory experiment
	Wu, Zeming					China
	Wang, Xianhui					China
	Yang, Pengcheng					China
	Yu, Dan					China
	Zhao, Chunxia					China
	Xu, Guowang					China
	Kang, Le					China
Research article	Yamagishi, Masaaki	2009	Overwintering biology and morphological characteristics of the migratory locust, Locusta migratoria after outbreaks on Iheya Island, Japan	Applied Entomology and Zoology	Yamagishi, Masaaki	Japan	Locusta migratoria	Field study and laboratory experiment
	Tanaka, Seiji					Japan
Research article	Yamamoto-Kihara, Mami	2004	Effect of [His⁷]-corazonin on the number of antennal sensilla in Locusta migratoria	Physiological Entomology	Yamamoto-Kihara, Mami	Japan	Locusta migratoria	laboratory experiment
	Hata, Tamako					Japan
	Breuer, Michael					Belgium
	Tanaka, Seiji					Japan
Research article	Yang, Jing	2023	4-Vinylanisole promotes conspecific interaction and acquisition of gregarious behavior in the migratory locust	Proceedings of the National Academy of Sciences of the United States of America (PNAS)	Yang, Jing	China	Locusta migratoria	laboratory experiment
	Yu, Qiaoqiao					China
	Yu, Jia					China
	Kang, Le					China
	Guo, Xiaojiao					China
Research article	Yang, Meiling	2023	Glutamate–GABA imbalance mediated by miR-8-5p and its STTM regulates phase-related behavior of locusts	Proceedings of the National Academy of Sciences of the United States of America (PNAS)	Yang, Meiling	China	Locusta migratoria	laboratory experiment
	Du, Baozhen					China
	Xu, Lingling					China
	Wang, Huimin					China
	Wang, Yanli					China
	Lin, Ke					China
	He, Guofei					China
	Kang, Le					China
Research article	Yang, Meiling	2019	A β-carotene-binding protein carrying a red pigment regulates body-color transition between green and black in locusts	eLife	Yang, Meiling	China	Locusta migratoria	laboratory experiment
	Wang, Yanli					China
	Liu, Qing					China
	Liu, Zhikang					China
	Jiang, Feng					China
	Wang, Huimin					China
	Guo, Xiaojiao					China
	Zhang, Jianzhen					China
	Kang, Le					China
Research article	Yang, Pengcheng	2019	Core transcriptional signatures of phase change in the migratory locust	Protein Cell	Yang, Pengcheng	China	Locusta migratoria	laboratory experiment
	Hou, Li					China
	Wang, Xianhui					China
	Kang, Le					China
Research article	Yang, Meiling	2014	MicroRNA-133 Inhibits Behavioral Aggregation by Controlling Dopamine Synthesis in Locusts	PLOS Genetics	Yang, Meiling	China	Locusta migratoria	Laboratory experiment, miRNA manipulation, behavioral assays, HPLC, luciferase assays, immunohistochemistry
	Wei, Yuanyuan					China
	Jiang, Feng					China
	Wang, Yanli					China
	Guo, Xiaojiao					China
	He, Jing					China
	Kang, Le					China
Research article	Yerushalmi, Yoram	2001	Phase polymorphism in Locusta migratoria: the relative effects of geographical strains and albinism on morphometrics	Physiological Entomology	Yerushalmi, Yoram	Israel	Locusta migratoria	laboratory experiment
	Tauber, Eran					Israel
	Pener, Meir Paul					Israel
Research article	Yerushalmi, Yoram	2001	The dark-colour-inducing neurohormone of locusts in relation to an albino mutant of Schistocerca gregaria	Physiological Entomology	Yerushalmi, Yoram	Israel	Schistocerca gregaria; Locusta migratoria	laboratory experiment
	Livshits, Leonid					Israel
	Pener, Meir Paul					Israel
Research article	Yerushalmi, Yoram	2002	Structure–activity relations of the dark-colour-inducing neurohormone of locusts	Insect Biochemistry and Molecular Biology	Yerushalmi, Yoram	Israel	Locusta migratoria	laboratory experiment
	Bhargava, K.					Israel
	Gilon, C.					Israel
	Pener, Meir Paul					Israel
Research article	Zhang, Xia	2020	Long noncoding RNA PAHAL modulates locust behavioural plasticity through the feedback regulation of dopamine biosynthesis	PLOS Genetics	Zhang, Xia	China	Locusta migratoria	laboratory experiment
	Xu, Ya'nan					China
	Chen, Bing					China
	Kang, Le					China
Research article	Zhao, Lianfeng	2021	Phase-related differences in egg production of the migratory locust regulated by differential oosorption through microRNA-34 targeting activinβ	PLOS Genetics	Zhao, Lianfeng	China	Locusta migratoria migratoria	laboratory experiment
	Guo, Wei					China
	Jiang, Feng					China
	He, Jing					China
	Liu, Hongran					China
	Song, Juan					China
	Yu, Dan					China
	Kang, Le					China
Research article	Zhu, Ya′nan	2024	Parental experiences orchestrate locust egg hatching synchrony by regulating nuclear export of precursor miRNA	Nature Communications	Zhu, Ya′nan	China	Locusta migratoria	Laboratory experiment
	He, Jing					China
	Wang, Jiawen					China
	Guo, Wei					China
	Liu, Hongran					China
	Song, Zhuoran					China
	Kang, Le					China
